# Supplementary material for: Large-area, untethered, metamorphic, and omnidirectionally stretchable multiplexing self-powered triboelectric skins
Source: Nat Commun. 2024 Feb 9;15:1238. doi: 10.1038/s41467-024-45611-6 (PMC10858173; doi:10.1038/s41467-024-45611-6)
Supplement: Supplementary file 9 — Source Data [file 41467_2024_45611_MOESM9_ESM.xlsx]

## Sheet: Fig.2e
0	0.0384	9.1	0.07134	18.2	-0.06318
0.001	0.07067	9.101	0.11661	18.201	-0.01098
0.002	0.00628	9.102	0.12644	18.202	0.03928
0.003	-0.02588	9.103	0.12016	18.203	0.07794
0.004	-0.02583	9.104	0.12999	18.204	0.10887
0.005	-0.09022	9.105	0.09149	18.205	0.11918
0.006	-0.15461	9.106	0.04977	18.206	0.11338
0.007	-0.02568	9.107	0.00483	18.207	0.09083
0.008	-0.12229	9.108	-0.03045	18.208	0.05088
0.009	0.00664	9.109	-0.03673	18.209	0.00803
0.01	-0.02553	9.11	-0.05912	18.21	-0.04449
0.011	-0.15436	9.111	-0.08795	18.211	-0.08379
0.012	-0.02543	9.112	-0.06201	18.212	-0.11988
0.013	-0.08982	9.113	-0.04896	18.213	-0.13663
0.014	-0.1542	9.114	-0.01658	18.214	-0.13631
0.015	-0.08972	9.115	0.02547	18.215	-0.11923
0.016	-0.05745	9.116	0.06107	18.216	-0.08282
0.017	-0.08962	9.117	0.08701	18.217	-0.04223
0.018	0.03931	9.118	0.11295	18.218	0.00836
0.019	-0.08952	9.119	0.13889	18.219	0.05378
0.02	-0.12169	9.12	0.11006	18.22	0.09051
0.021	-0.0572	9.121	0.11344	18.221	0.11565
0.022	-0.12159	9.122	0.07817	18.222	0.12048
0.023	-0.08932	9.123	0.03645	18.223	0.10952
0.024	-0.12148	9.124	0.01728	18.224	0.08214
0.025	-0.12143	9.125	-0.05021	18.225	0.03993
0.026	-0.02473	9.126	-0.0726	18.226	-0.00646
0.027	0.00754	9.127	-0.07888	18.227	-0.05736
0.028	-0.02463	9.128	-0.08839	18.228	-0.08282
0.029	-0.02458	9.129	-0.04956	18.229	-0.11632
0.03	0.00769	9.13	-0.03651	18.23	-0.14081
0.031	-0.02448	9.131	-0.000904183	18.231	-0.14113
0.032	-0.05665	9.132	0.04114	18.232	-0.12148
0.033	-0.12103	9.133	0.07997	18.233	-0.06993
0.034	-0.05655	9.134	0.09302	18.234	-0.02482
0.035	0.00794	9.135	0.13507	18.235	0.02834
0.036	-0.08866	9.136	0.11268	18.236	0.06765
0.037	0.00804	9.137	0.14184	18.237	0.10309
0.038	-0.02413	9.138	0.10656	18.238	0.12017
0.039	-0.08851	9.139	0.06484	18.239	0.12145
0.04	-0.1529	9.14	0.03279	18.24	0.10406
0.041	-0.15285	9.141	0.00395	18.241	0.06991
0.042	-0.02393	9.142	-0.0571	18.242	0.02738
0.043	-0.05609	9.143	-0.0666	18.243	-0.02224
0.044	0.07283	9.144	-0.06966	18.244	-0.06702
0.045	-0.08821	9.145	-0.08238	18.245	-0.10407
0.046	-0.1526	9.146	-0.05322	18.246	-0.12888
0.047	-0.05589	9.147	-0.04017	18.247	-0.135
0.048	-0.02362	9.148	0.00832	18.248	-0.12404
0.049	-0.02357	9.149	0.06004	18.249	-0.09569
0.05	-0.12018	9.15	0.09242	18.25	-0.05316
0.051	-0.05569	9.151	0.10869	18.251	-0.00645
0.052	0.00879	9.152	0.14752	18.252	0.04414
0.053	-0.05559	9.153	0.11546	18.253	0.08151
0.054	-0.08776	9.154	0.09952	18.254	0.11373
0.055	-0.15215	9.155	0.10935	18.255	0.12372
0.056	-0.02322	9.156	0.0483	18.256	0.12018
0.057	-0.05539	9.157	0.01624	18.257	0.09762
0.058	-0.05534	9.158	-0.01903	18.258	0.05767
0.059	-0.08751	9.159	-0.04787	18.259	0.02417
0.06	-0.11968	9.16	-0.07348	18.26	-0.02609
0.061	-0.02297	9.161	-0.07331	18.261	-0.08183
0.062	0.0093	9.162	-0.07637	18.262	-0.12275
0.063	0.04157	9.163	-0.04399	18.263	-0.13241
0.064	-0.08726	9.164	0.01094	18.264	-0.13177
0.065	-0.05499	9.165	0.03366	18.265	-0.11695
0.066	0.0095	9.166	0.06926	18.266	-0.08086
0.067	-0.05489	9.167	0.11453	18.267	-0.03801
0.068	-0.08706	9.168	0.11148	18.268	0.01193
0.069	0.04187	9.169	0.13097	18.269	0.058
0.07	-0.05474	9.17	0.1408	18.27	0.09538
0.071	0.00975	9.171	0.09586	18.271	0.11954
0.072	-0.15129	9.172	0.07025	18.272	0.12663
0.073	-0.15124	9.173	0.05752	18.273	0.11664
0.074	-0.05454	9.174	0.00292	18.274	0.08829
0.075	-0.2478	9.175	-0.02914	18.275	0.04737
0.076	-0.05444	9.176	-0.05153	18.276	1.30114e-05
0.077	0.04227	9.177	-0.07714	18.277	-0.05057
0.078	-0.08656	9.178	-0.07053	18.278	-0.08762
0.079	-0.15094	9.179	-0.04781	18.279	-0.11919
0.08	-0.05424	9.18	-0.02832	18.28	-0.13144
0.081	-0.05419	9.181	0.01373	18.281	-0.12564
0.082	0.07474	9.182	0.03967	18.282	-0.10405
0.083	-0.05409	9.183	0.07527	18.283	-0.06474
0.084	-0.02182	9.184	0.12376	18.284	-0.02157
0.085	-0.05398	9.185	0.12393	18.285	0.03063
0.086	-0.05393	9.186	0.14664	18.286	0.07251
0.087	-0.18276	9.187	0.14681	18.287	0.10666
0.088	0.04282	9.188	0.10187	18.288	0.12535
0.089	-0.05378	9.189	0.0827	18.289	0.12632
0.09	-0.11817	9.19	0.04098	18.29	0.12019
0.091	-0.02147	9.191	-0.000742571	18.291	0.0883
0.092	-0.15029	9.192	-0.04246	18.292	0.02999
0.093	-0.05358	9.193	-0.06163	18.293	-0.02414
0.094	-0.05353	9.194	-0.07113	18.294	-0.07376
0.095	-0.05348	9.195	-0.05808	18.295	-0.09889
0.096	0.011	9.196	-0.06114	18.296	-0.12241
0.097	-0.11782	9.197	-0.01587	18.297	-0.13014
0.098	-0.08555	9.198	0.02618	18.298	-0.11918
0.099	0.01115	9.199	0.0489	18.299	-0.0918
0.1	-0.08545	9.2	0.08772	18.3	-0.04959
0.101	-0.0854	9.201	0.11044	18.301	-0.00416
0.102	-0.08535	9.202	0.12671	18.302	0.04803
0.103	-0.0853	9.203	0.13654	18.303	0.08508
0.104	-0.05303	9.204	0.11737	18.304	0.11666
0.105	-0.0852	9.205	0.09176	18.305	0.12955
0.106	-0.05293	9.206	0.05649	18.306	0.12633
0.107	-0.02066	9.207	-0.00134	18.307	0.1041
0.108	-0.14949	9.208	-0.03018	18.308	0.06511
0.109	-0.14943	9.209	-0.05257	18.309	0.02291
0.11	-0.08495	9.21	-0.08462	18.31	-0.02993
0.111	-0.0849	9.211	-0.0619	18.311	-0.07053
0.112	-0.05263	9.212	-0.06174	18.312	-0.10693
0.113	-0.11702	9.213	-0.04225	18.313	-0.12497
0.114	-0.08475	9.214	0.00625	18.314	-0.12658
0.115	-0.02026	9.215	0.03863	18.315	-0.11112
0.116	0.01201	9.216	0.05812	18.316	-0.07729
0.117	-0.14903	9.217	0.10017	18.317	-0.03637
0.118	-0.05233	9.218	0.12289	18.318	0.01486
0.119	-0.0845	9.219	0.13916	18.319	0.06157
0.12	-0.14888	9.22	0.13288	18.32	0.09798
0.121	-0.05218	9.221	0.08794	18.321	0.13568
0.122	-0.11656	9.222	0.07522	18.322	0.13793
0.123	0.01236	9.223	0.0496	18.323	0.11635
0.124	-0.11646	9.224	-0.00822	18.324	0.08349
0.125	-0.0842	9.225	-0.04028	18.325	0.04289
0.126	-0.11636	9.226	-0.04978	18.326	-0.000280538
0.127	-0.05188	9.227	-0.07861	18.327	-0.04313
0.128	-0.11626	9.228	-0.07845	18.328	-0.08179
0.129	-0.08399	9.229	-0.04607	18.329	-0.11337
0.13	-0.05173	9.23	-0.03624	18.33	-0.12625
0.131	-0.08389	9.231	0.01548	18.331	-0.11208
0.132	-0.01941	9.232	0.0543	18.332	-0.09049
0.133	-0.01936	9.233	0.07702	18.333	-0.06568
0.134	-0.14818	9.234	0.1094	18.334	-0.02992
0.135	0.01296	9.235	0.145	18.335	0.02195
0.136	-0.08364	9.236	0.12906	18.336	0.07479
0.137	0.01306	9.237	0.12922	18.337	0.10991
0.138	-0.05132	9.238	0.12294	18.338	0.13021
0.139	-0.21237	9.239	0.06833	18.339	0.13214
0.14	0.01321	9.24	0.05239	18.34	0.11636
0.141	-0.08339	9.241	-0.00544	18.341	0.08221
0.142	-0.05112	9.242	-0.04394	18.342	0.04097
0.143	-0.05107	9.243	-0.06633	18.343	-0.00736
0.144	-0.11546	9.244	-0.07261	18.344	-0.05569
0.145	0.04568	9.245	-0.07889	18.345	-0.09177
0.146	-0.05092	9.246	-0.04328	18.346	-0.11883
0.147	-0.17975	9.247	-0.01412	18.347	-0.1256
0.148	-0.0186	9.248	0.01826	18.348	-0.11529
0.149	-0.01855	9.249	0.06997	18.349	-0.08919
0.15	-0.05072	9.25	0.10235	18.35	-0.04666
0.151	-0.08289	9.251	0.11541	18.351	-0.000589312
0.152	-0.08284	9.252	0.13812	18.352	0.04935
0.153	-0.17944	9.253	0.14795	18.353	0.08769
0.154	-0.08274	9.254	0.10945	18.354	0.12023
0.155	-0.05047	9.255	0.08384	18.355	0.13312
0.156	-0.05042	9.256	0.06145	18.356	0.1299
0.157	-0.05037	9.257	0.0294	18.357	0.1096
0.158	-0.11476	9.258	-0.02843	18.358	0.07094
0.159	-0.11471	9.259	-0.05082	18.359	0.0268
0.16	-0.08244	9.26	-0.07643	18.36	-0.0241
0.161	-0.11461	9.261	-0.06016	18.361	-0.0647
0.162	-0.0179	9.262	-0.0761	18.362	-0.10143
0.163	-0.14672	9.263	-0.03728	18.363	-0.12011
0.164	-0.14667	9.264	-0.00489	18.364	-0.12301
0.165	-0.01775	9.265	0.04038	18.365	-0.10819
0.166	0.01452	9.266	0.08564	18.366	-0.07404
0.167	-0.04987	9.267	0.09547	18.367	-0.03215
0.168	-0.08204	9.268	0.12463	18.368	0.02777
0.169	-0.04977	9.269	0.13446	18.369	0.0761
0.17	-0.14637	9.27	0.13141	18.37	0.09737
0.171	-0.14632	9.271	0.10257	18.371	0.11766
0.172	-0.14627	9.272	0.08018	18.372	0.12282
0.173	-0.08179	9.273	0.03846	18.373	0.12475
0.174	-0.0173	9.274	0.00963	18.374	0.10027
0.175	-0.1139	9.275	-0.03209	18.375	0.05806
0.176	-0.08163	9.276	-0.05126	18.376	0.01392
0.177	-0.04937	9.277	-0.06398	18.377	-0.03666
0.178	-0.14597	9.278	-0.07348	18.378	-0.07661
0.179	-0.04927	9.279	-0.05721	18.379	-0.10754
0.18	0.07966	9.28	-0.01516	18.38	-0.12204
0.181	-0.1136	9.281	0.00755	18.381	-0.11752
0.182	0.01532	9.282	0.05282	18.382	-0.09755
0.183	-0.04906	9.283	0.09165	18.383	-0.05792
0.184	-0.0168	9.284	0.12403	18.384	-0.01571
0.185	-0.04896	9.285	0.1242	18.385	0.03616
0.186	-0.08113	9.286	0.14369	18.386	0.07933
0.187	-0.01665	9.287	0.14063	18.387	0.11348
0.188	-0.0166	9.288	0.10536	18.388	0.13378
0.189	-0.04876	9.289	0.06364	18.389	0.13668
0.19	-0.11315	9.29	0.01869	18.39	0.12251
0.191	-0.08088	9.291	-0.00369	18.391	0.08803
0.192	0.01582	9.292	-0.06475	18.392	0.0468
0.193	-0.17744	9.293	-0.06136	18.393	-0.00185
0.194	-0.11295	9.294	-0.08053	18.394	-0.04986
0.195	-0.14512	9.295	-0.07392	18.395	-0.08755
0.196	-0.11285	9.296	-0.05442	18.396	-0.11429
0.197	-0.08058	9.297	-0.00593	18.397	-0.12042
0.198	-0.08053	9.298	0.02001	18.398	-0.11172
0.199	-0.04826	9.299	0.0685	18.399	-0.07466
0.2	-0.08043	9.3	0.10088	18.4	-0.03278
0.201	-0.01594	9.301	0.1236	18.401	-0.0041
0.202	0.01633	9.302	0.12376	18.402	0.04197
0.203	-0.1125	9.303	0.13037	18.403	0.08031
0.204	-0.11245	9.304	0.11442	18.404	0.1238
0.205	-0.1124	9.305	0.09525	18.405	0.1383
0.206	-0.209	9.306	0.05676	18.406	0.13476
0.207	0.08101	9.307	-0.00752	18.407	0.11414
0.208	-0.08003	9.308	-0.02024	18.408	0.07677
0.209	-0.07998	9.309	-0.04263	18.409	0.0336
0.21	-0.07993	9.31	-0.06502	18.41	-0.01731
0.211	-0.1121	9.311	-0.05197	18.411	-0.05984
0.212	-0.14426	9.312	-0.06147	18.412	-0.09592
0.213	-0.07978	9.313	-0.03553	18.413	-0.11622
0.214	-0.07973	9.314	0.0033	18.414	-0.11944
0.215	0.11363	9.315	0.0389	18.415	-0.10397
0.216	-0.14406	9.316	0.06484	18.416	-0.07143
0.217	-0.14401	9.317	0.11655	18.417	-0.02987
0.218	0.01713	9.318	0.13927	18.418	0.01975
0.219	0.0494	9.319	0.13299	18.419	0.06743
0.22	-0.07943	9.32	0.14282	18.42	0.10416
0.221	-0.20825	9.321	0.11076	18.421	0.1338
0.222	0.04955	9.322	0.07549	18.422	0.14025
0.223	-0.11149	9.323	0.03054	18.423	0.13058
0.224	-0.14366	9.324	-0.02406	18.424	0.10577
0.225	-0.11139	9.325	-0.0239	18.425	0.06292
0.226	-0.04691	9.326	-0.05273	18.426	0.01975
0.227	-0.14351	9.327	-0.08479	18.427	-0.03212
0.228	0.04985	9.328	-0.06529	18.428	-0.06981
0.229	-0.01454	9.329	-0.03935	18.429	-0.103
0.23	-0.0467	9.33	-0.02952	18.43	-0.10686
0.231	-0.01444	9.331	0.02219	18.431	-0.10461
0.232	-0.01439	9.332	0.04491	18.432	-0.09881
0.233	-0.04655	9.333	0.09018	18.433	-0.06691
0.234	-0.01429	9.334	0.12256	18.434	-0.02503
0.235	-0.01424	9.335	0.13883	18.435	0.03683
0.236	-0.14306	9.336	0.14222	18.436	0.08033
0.237	-0.01414	9.337	0.12305	18.437	0.11577
0.238	-0.11074	9.338	0.10066	18.438	0.1351
0.239	-0.17513	9.339	0.04605	18.439	0.1409
0.24	-0.01398	9.34	0.01722	18.44	0.1264
0.241	-0.11059	9.341	-0.05028	18.441	0.09322
0.242	0.01833	9.342	-0.03722	18.442	0.05198
0.243	-0.11049	9.343	-0.04673	18.443	0.00301
0.244	-0.11044	9.344	-0.07234	18.444	-0.04468
0.245	-0.07817	9.345	-0.06251	18.445	-0.08108
0.246	-0.14256	9.346	-0.03979	18.446	-0.10911
0.247	-0.07807	9.347	-0.00741	18.447	-0.11716
0.248	-0.0458	9.348	0.03464	18.448	-0.10911
0.249	-0.07797	9.349	0.08313	18.449	-0.08301
0.25	-0.0457	9.35	0.09296	18.45	-0.04209
0.251	-0.07787	9.351	0.13823	18.451	0.00269
0.252	-0.11004	9.352	0.1545	18.452	0.05488
0.253	-0.04555	9.353	0.13533	18.453	0.0929
0.254	-0.01328	9.354	0.12583	18.454	0.1277
0.255	-0.07767	9.355	0.09056	18.455	0.14091
0.256	-0.0454	9.356	0.03917	18.456	0.13962
0.257	-0.17422	9.357	0.00389	18.457	0.11932
0.258	-0.10974	9.358	-0.03783	18.458	0.08131
0.259	-0.04525	9.359	-0.05377	18.459	0.0391
0.26	-0.07742	9.36	-0.05683	18.46	-0.0118
0.261	-0.1418	9.361	-0.05667	18.461	-0.05465
0.262	-0.07732	9.362	-0.05972	18.462	-0.08107
0.263	-0.07727	9.363	-0.03701	18.463	-0.10105
0.264	-0.17387	9.364	-0.0014	18.464	-0.12199
0.265	-0.10938	9.365	0.04064	18.465	-0.11168
0.266	-0.07712	9.366	0.0988	18.466	-0.08236
0.267	-0.07707	9.367	0.11508	18.467	-0.02823
0.268	0.01964	9.368	0.13779	18.468	0.02106
0.269	-0.01253	9.369	0.14118	18.469	0.06971
0.27	-0.01248	9.37	0.12523	18.47	0.10644
0.271	-0.04465	9.371	0.11251	18.471	0.1348
0.272	-0.07681	9.372	0.07401	18.472	0.14317
0.273	-0.1412	9.373	0.03229	18.473	0.13544
0.274	-0.14115	9.374	0.02923	18.474	0.11128
0.275	-0.1411	9.375	-0.02215	18.475	0.06907
0.276	-0.10883	9.376	-0.05421	18.476	0.02461
0.277	-0.01213	9.377	-0.05404	18.477	-0.02726
0.278	-0.07651	9.378	-0.06999	18.478	-0.06528
0.279	-0.20534	9.379	-0.04083	18.479	-0.09814
0.28	0.02024	9.38	-0.02133	18.48	-0.11263
0.281	-0.04414	9.381	0.03038	18.481	-0.11199
0.282	-0.04409	9.382	0.06598	18.482	-0.09169
0.283	0.02039	9.383	0.10481	18.483	-0.05593
0.284	-0.07621	9.384	0.12752	18.484	-0.01243
0.285	-0.07616	9.385	0.13413	18.485	0.03912
0.286	-0.10833	9.386	0.14396	18.486	0.08293
0.287	-0.10828	9.387	0.12157	18.487	0.11837
0.288	-0.14045	9.388	0.09918	18.488	0.14061
0.289	-0.01152	9.389	0.07035	18.489	0.14383
0.29	0.08518	9.39	0.0093	18.49	0.12997
0.291	0.02079	9.391	-0.01953	18.491	0.0984
0.292	-0.20468	9.392	-0.07092	18.492	0.05652
0.293	-0.01132	9.393	-0.07398	18.493	0.02011
0.294	-0.17237	9.394	-0.06093	18.494	-0.02403
0.295	-0.04344	9.395	-0.06721	18.495	-0.08009
0.296	-0.07561	9.396	-0.0316	18.496	-0.11649
0.297	-0.04334	9.397	0.01045	18.497	-0.12551
0.298	0.02115	9.398	0.04283	18.498	-0.10683
0.299	-0.1399	9.399	0.08165	18.499	-0.0817
0.3	-0.07541	9.4	0.12048	18.5	-0.04045
0.301	-0.07536	9.401	0.12709	18.501	0.00465
0.302	-0.04309	9.402	0.11436	18.502	0.0562
0.303	-0.07526	9.403	0.15641	18.503	0.09551
0.304	-0.13964	9.404	0.10825	18.504	0.12902
0.305	0.08593	9.405	0.08586	18.505	0.14319
0.306	-0.07511	9.406	0.04092	18.506	0.14287
0.307	-0.26837	9.407	0.00886	18.507	0.12322
0.308	-0.07501	9.408	-0.01997	18.508	0.08681
0.309	-0.13939	9.409	-0.06813	18.509	0.04396
0.31	-0.04269	9.41	-0.04864	18.51	-0.00662
0.311	-0.07486	9.411	-0.05492	18.511	-0.05044
0.312	-0.01037	9.412	-0.05798	18.512	-0.08459
0.313	-0.04254	9.413	-0.01271	18.513	-0.10843
0.314	0.02195	9.414	0.01323	18.514	-0.11229
0.315	0.05422	9.415	0.04883	18.515	-0.09908
0.316	-0.07461	9.416	0.07799	18.516	-0.06783
0.317	-0.07456	9.417	0.13293	18.517	-0.0253
0.318	0.02215	9.418	0.1492	18.518	0.02238
0.319	-0.07445	9.419	0.14292	18.519	0.072
0.32	0.02225	9.42	0.13664	18.52	0.10873
0.321	-0.07435	9.421	0.10459	18.521	0.1374
0.322	-0.17096	9.422	0.05965	18.522	0.14642
0.323	-0.04203	9.423	0.03081	18.523	0.13934
0.324	-0.04198	9.424	0.00198	18.524	0.12581
0.325	-0.17081	9.425	-0.04618	18.525	0.08779
0.326	-0.10632	9.426	-0.05246	18.526	0.02625
0.327	-0.04183	9.427	-0.07807	18.527	-0.03174
0.328	0.02265	9.428	-0.0618	18.528	-0.07459
0.329	-0.3317	9.429	-0.01975	18.529	-0.09618
0.33	-0.00947	9.43	0.00296	18.53	-0.11067
0.331	-0.00942	9.431	0.02568	18.531	-0.10874
0.332	-0.13824	9.432	0.06773	18.532	-0.09134
0.333	-0.07375	9.433	0.09689	18.533	-0.05236
0.334	-0.0737	9.434	0.12927	18.534	-0.01112
0.335	-0.04143	9.435	0.15521	18.535	0.04108
0.336	-0.0736	9.436	0.13282	18.536	0.08425
0.337	-0.04133	9.437	0.13943	18.537	0.12001
0.338	-0.00906	9.438	0.11704	18.538	0.14353
0.339	-0.10567	9.439	0.04632	18.539	0.1474
0.34	-0.04118	9.44	0.01105	18.54	0.13484
0.341	-0.10557	9.441	0.00154	18.541	0.10391
0.342	-0.04108	9.442	-0.04662	18.542	0.06235
0.343	-0.07325	9.443	-0.06257	18.543	0.01466
0.344	-0.04098	9.444	-0.05274	18.544	-0.03463
0.345	0.05572	9.445	-0.05902	18.545	-0.072
0.346	-0.04088	9.446	-0.02341	18.546	-0.10132
0.347	-0.04083	9.447	0.01219	18.547	-0.11131
0.348	-0.073	9.448	0.0478	18.548	-0.1039
0.349	-0.13738	9.449	0.08018	18.549	-0.08038
0.35	-0.04068	9.45	0.11256	18.55	-0.03946
0.351	-0.07285	9.451	0.13528	18.551	0.00436
0.352	-0.0728	9.452	0.15155	18.552	0.0572
0.353	-0.04053	9.453	0.14205	18.553	0.09715
0.354	-0.13713	9.454	0.10677	18.554	0.1313
0.355	-0.10487	9.455	0.0876	18.555	0.15353
0.356	-0.13703	9.456	0.04266	18.556	0.15998
0.357	-0.04033	9.457	0.01383	18.557	0.12486
0.358	0.02416	9.458	-0.02145	18.558	0.0804
0.359	-0.10466	9.459	-0.05672	18.559	0.03723
0.36	-0.04018	9.46	-0.04045	18.56	-0.0024
0.361	-0.169	9.461	-0.04351	18.561	-0.04525
0.362	-0.16895	9.462	-0.04012	18.562	-0.08295
0.363	-0.00781	9.463	-0.00452	18.563	-0.10647
0.364	-0.00776	9.464	0.01498	18.564	-0.10904
0.365	-0.10436	9.465	0.0538	18.565	-0.09777
0.366	0.12122	9.466	0.08941	18.566	-0.06684
0.367	-0.07204	9.467	0.12179	18.567	-0.02495
0.368	-0.10421	9.468	0.14451	18.568	0.02434
0.369	-0.13638	9.469	0.14145	18.569	0.07203
0.37	-0.13633	9.47	0.13839	18.57	0.10972
0.371	-0.10406	9.471	0.08378	18.571	0.13904
0.372	-0.07179	9.472	0.08072	18.572	0.15064
0.373	-0.07174	9.473	0.02612	18.573	0.14259
0.374	-0.07169	9.474	-0.02205	18.574	0.11939
0.375	-0.10386	9.475	-0.02833	18.575	0.07912
0.376	-0.03937	9.476	-0.05072	18.576	0.03498
0.377	-0.1682	9.477	-0.04733	18.577	-0.01915
0.378	-0.10371	9.478	-0.06328	18.578	-0.0562
0.379	-0.03922	9.479	-0.047	18.579	-0.09099
0.38	-0.10361	9.48	0.00793	18.58	-0.10646
0.381	-0.10356	9.481	0.04354	18.581	-0.10646
0.382	-0.00685	9.482	0.07592	18.582	-0.08809
0.383	-0.07124	9.483	0.12119	18.583	-0.05136
0.384	-0.03897	9.484	0.13746	18.584	-0.00916
0.385	-0.07114	9.485	0.15051	18.585	0.04143
0.386	-0.03887	9.486	0.15068	18.586	0.08621
0.387	-0.10326	9.487	0.12506	18.587	0.12262
0.388	-0.03877	9.488	0.08979	18.588	0.14646
0.389	-0.13538	9.489	0.07384	18.589	0.14968
0.39	-0.19976	9.49	0.00957	18.59	0.1368
0.391	-0.19971	9.491	-0.02248	18.591	0.10941
0.392	-0.03857	9.492	-0.03199	18.592	0.06592
0.393	-0.19961	9.493	-0.07048	18.593	0.01888
0.394	-0.03847	9.494	-0.05421	18.594	-0.02977
0.395	0.02602	9.495	-0.03794	18.595	-0.06779
0.396	-0.10281	9.496	-0.00878	18.596	-0.09775
0.397	-0.10276	9.497	0.0236	18.597	-0.10774
0.398	0.02617	9.498	0.0431	18.598	-0.10161
0.399	-0.07044	9.499	0.08837	18.599	-0.07648
0.4	0.02627	9.5	0.12075	18.6	-0.03653
0.401	-0.13477	9.501	0.14024	18.601	0.00664
0.402	-0.07029	9.502	0.15652	18.602	0.0685
0.403	0.02642	9.503	0.14379	18.603	0.11167
0.404	-0.1024	9.504	0.13107	18.604	0.12907
0.405	-0.10235	9.505	0.08291	18.605	0.13842
0.406	-0.13452	9.506	0.0573	18.606	0.13681
0.407	-0.13447	9.507	0.00269	18.607	0.1323
0.408	-0.06999	9.508	-0.0197	18.608	0.09557
0.409	-0.0055	9.509	-0.04209	18.609	0.05368
0.41	-0.03767	9.51	-0.06448	18.61	0.0031
0.411	-0.0054	9.511	-0.03532	18.611	-0.04168
0.412	-0.102	9.512	-0.02871	18.612	-0.07744
0.413	-0.0053	9.513	0.00689	18.613	-0.10161
0.414	0.02697	9.514	0.03283	18.614	-0.1074
0.415	-0.10185	9.515	0.07488	18.615	-0.09516
0.416	0.02707	9.516	0.10404	18.616	-0.06552
0.417	-0.06953	9.517	0.13642	18.617	-0.02299
0.418	-0.1017	9.518	0.15592	18.618	0.02373
0.419	-0.03721	9.519	0.14641	18.619	0.07431
0.42	-0.03716	9.52	0.13047	18.62	0.11168
0.421	-0.16599	9.521	0.11452	18.621	0.14229
0.422	-0.00485	9.522	0.06636	18.622	0.15292
0.423	-0.16589	9.523	0.04397	18.623	0.14648
0.424	-0.13362	9.524	-0.000970326	18.624	0.12329
0.425	-0.10135	9.525	-0.04591	18.625	0.0843
0.426	-0.1013	9.526	-0.0393	18.626	0.04016
0.427	-0.03681	9.527	-0.06814	18.627	-0.01139
0.428	-0.03676	9.528	-0.05509	18.628	-0.05295
0.429	-0.10115	9.529	-0.02593	18.629	-0.08742
0.43	-0.1011	9.53	0.0129	18.63	-0.10385
0.431	-0.13327	9.531	0.07106	18.631	-0.10385
0.432	-0.06878	9.532	0.08089	18.632	-0.08613
0.433	-0.06873	9.533	0.11005	18.633	-0.05101
0.434	-0.1009	9.534	0.14243	18.634	-0.00848
0.435	-0.06863	9.535	0.14581	18.635	0.04242
0.436	-0.13302	9.536	0.13953	18.636	0.08688
0.437	-0.03631	9.537	0.13325	18.637	0.12394
0.438	-0.22957	9.538	0.10442	18.638	0.14713
0.439	-0.06843	9.539	0.05948	18.639	0.15455
0.44	0.09271	9.54	0.02743	18.64	0.14198
0.441	-0.10055	9.541	-0.0304	18.641	0.11331
0.442	-0.03606	9.542	-0.03024	18.642	0.07046
0.443	-0.00379	9.543	-0.05263	18.643	0.02439
0.444	-0.13261	9.544	-0.06857	18.644	-0.02459
0.445	-0.13256	9.545	-0.03941	18.645	-0.06389
0.446	-0.1003	9.546	-0.0167	18.646	-0.09385
0.447	-0.06803	9.547	0.02213	18.647	-0.10255
0.448	-0.03576	9.548	0.06095	18.648	-0.09901
0.449	-0.06793	9.549	0.09334	18.649	-0.06582
0.45	-0.03566	9.55	0.1225	18.65	-0.02458
0.451	-0.06783	9.551	0.16454	18.651	0.00216
0.452	-0.13221	9.552	0.16793	18.652	0.04855
0.453	-0.06773	9.553	0.14232	18.653	0.08818
0.454	-0.09989	9.554	0.12959	18.654	0.1349
0.455	-0.13206	9.555	0.10076	18.655	0.15198
0.456	-0.13201	9.556	0.05582	18.656	0.15198
0.457	-0.13196	9.557	0.02054	18.657	0.13522
0.458	-0.06748	9.558	-0.01151	18.658	0.10043
0.459	-0.09964	9.559	-0.04357	18.659	0.05758
0.46	-0.03516	9.56	-0.02729	18.66	0.00861
0.461	-0.09954	9.561	-0.0529	18.661	-0.03714
0.462	-0.00284	9.562	-0.03341	18.662	-0.07355
0.463	-0.03501	9.563	-0.00747	18.663	-0.099
0.464	-0.2927	9.564	0.04747	18.664	-0.10415
0.465	-0.09934	9.565	0.09918	18.665	-0.09255
0.466	-0.19595	9.566	0.13478	18.666	-0.0642
0.467	-0.00259	9.567	0.15105	18.667	-0.02071
0.468	-0.03475	9.568	0.16411	18.668	0.02504
0.469	0.09417	9.569	0.19327	18.669	0.07466
0.47	-0.00244	9.57	0.15799	18.67	0.11268
0.471	-0.22791	9.571	0.15815	18.671	0.14329
0.472	-0.13121	9.572	0.1261	18.672	0.15489
0.473	-0.06672	9.573	0.07471	18.673	0.14973
0.474	-0.16333	9.574	0.01688	18.674	0.1275
0.475	-0.00219	9.575	0.01383	18.675	0.08691
0.476	-0.09879	9.576	-0.00856	18.676	0.04406
0.477	-0.0343	9.577	-0.0084	18.677	-0.00781
0.478	-0.09869	9.578	-0.00501	18.678	-0.04809
0.479	-0.06642	9.579	0.05637	18.679	-0.08288
0.48	-0.09859	9.58	0.07586	18.68	-0.09996
0.481	-0.16298	9.581	0.09858	18.681	-0.1006
0.482	-0.00183	9.582	0.15029	18.682	-0.08417
0.483	-0.00178	9.583	0.18267	18.683	-0.04873
0.484	-0.03395	9.584	0.20861	18.684	-0.00781
0.485	-0.00168	9.585	0.21522	18.685	0.04277
0.486	-0.06607	9.586	0.21538	18.686	0.08885
0.487	-0.06602	9.587	0.17688	18.687	0.12525
0.488	-0.03375	9.588	0.18027	18.688	0.14942
0.489	-0.06592	9.589	0.12888	18.689	0.15554
0.49	-0.09809	9.59	0.11294	18.69	0.14426
0.491	-0.16247	9.591	0.05189	18.691	0.11688
0.492	-0.22686	9.592	0.04561	18.692	0.075
0.493	-0.09794	9.593	0.00711	18.693	0.02892
0.494	-0.1301	9.594	0.04916	18.694	-0.02101
0.495	-0.09784	9.595	0.05254	18.695	-0.05903
0.496	-0.13	9.596	0.08492	18.696	-0.07901
0.497	-0.06552	9.597	0.13664	18.697	-0.09157
0.498	-0.03325	9.598	0.1658	18.698	-0.10156
0.499	-0.06542	9.599	0.21107	18.699	-0.08545
0.5	-0.09758	9.6	0.25956	18.7	-0.04775
0.501	-0.0331	9.601	0.25972	18.701	0.00734
0.502	-0.06527	9.602	0.276	18.702	0.06018
0.503	-0.000779	9.603	0.27938	18.703	0.10142
0.504	-0.06517	9.604	0.22477	18.704	0.13557
0.505	-0.16177	9.605	0.21527	18.705	0.15491
0.506	-0.1295	9.606	0.17355	18.706	0.15555
0.507	-0.09723	9.607	0.15761	18.707	0.13847
0.508	-0.09718	9.608	0.11589	18.708	0.104
0.509	-0.06491	9.609	0.09672	18.709	0.06212
0.51	-0.1293	9.61	0.1001	18.71	0.01154
0.511	-0.12925	9.611	0.0906	18.711	-0.03325
0.512	-0.22586	9.612	0.11332	18.712	-0.06933
0.513	-0.12915	9.613	0.1457	18.713	-0.09543
0.514	-0.03244	9.614	0.19097	18.714	-0.1009
0.515	-0.06461	9.615	0.22013	18.715	-0.09027
0.516	-0.06456	9.616	0.26218	18.716	-0.06224
0.517	0.06436	9.617	0.31389	18.717	-0.021
0.518	-0.06446	9.618	0.33017	18.718	0.02507
0.519	-0.12885	9.619	0.31744	18.719	0.07566
0.52	7.43e-05	9.62	0.29183	18.72	0.11432
0.521	-0.09653	9.621	0.27911	18.721	0.14557
0.522	-0.16092	9.622	0.24383	18.722	0.15717
0.523	0.000225	9.623	0.21822	18.723	0.15266
0.524	-0.1286	9.624	0.18294	18.724	0.13172
0.525	-0.2252	9.625	0.17666	18.725	0.09145
0.526	-0.06406	9.626	0.13494	18.726	0.04892
0.527	-0.16067	9.627	0.1641	18.727	-0.00295
0.528	-0.1284	9.628	0.16427	18.728	-0.04387
0.529	0.000526	9.629	0.19665	18.729	-0.07899
0.53	-0.1283	9.63	0.23548	18.73	-0.09799
0.531	-0.03159	9.631	0.2743	18.731	-0.09961
0.532	0.000677	9.632	0.32279	18.732	-0.08446
0.533	0.03295	9.633	0.36162	18.733	-0.04934
0.534	0.000777	9.634	0.38111	18.734	-0.00617
0.535	0.03305	9.635	0.40383	18.735	0.04248
0.536	-0.03134	9.636	0.39433	18.736	0.09016
0.537	0.000928	9.637	0.37194	18.737	0.12625
0.538	-0.03124	9.638	0.36888	18.738	0.1517
0.539	0.06547	9.639	0.2885	18.739	0.15847
0.54	-0.06336	9.64	0.29833	18.74	0.14784
0.541	0.06557	9.641	0.25983	18.741	0.12077
0.542	0.06562	9.642	0.23422	18.742	0.0892
0.543	0.1301	9.643	0.22472	18.743	0.04538
0.544	0.09793	9.644	0.22488	18.744	-0.02163
0.545	0.06577	9.645	0.26371	18.745	-0.06512
0.546	0.09803	9.646	0.27998	18.746	-0.0996
0.547	0.09808	9.647	0.33492	18.747	-0.09831
0.548	0.06592	9.648	0.37374	18.748	-0.09541
0.549	0.06597	9.649	0.39968	18.749	-0.0735
0.55	0.0338	9.65	0.44817	18.75	-0.03451
0.551	0.03385	9.651	0.47089	18.751	0.00769
0.552	0.09834	9.652	0.50327	18.752	0.0615
0.553	-0.03049	9.653	0.48088	18.753	0.10209
0.554	0.00178	9.654	0.46816	18.754	0.13625
0.555	0.32401	9.655	0.42644	18.755	0.1559
0.556	0.09854	9.656	0.38472	18.756	0.15783
0.557	0.00193	9.657	0.37844	18.757	0.14172
0.558	0.09864	9.658	0.34961	18.758	0.10693
0.559	0.09869	9.659	0.31433	18.759	0.06537
0.56	0.13096	9.66	0.33705	18.76	0.01704
0.561	0.06657	9.661	0.33721	18.761	-0.03032
0.562	0.16328	9.662	0.35993	18.762	-0.06672
0.563	0.25998	9.663	0.41808	18.763	-0.09153
0.564	0.13116	9.664	0.45691	18.764	-0.09798
0.565	0.19564	9.665	0.47962	18.765	-0.08863
0.566	0.19569	9.666	0.53778	18.766	-0.06092
0.567	0.16353	9.667	0.54761	18.767	-0.02033
0.568	0.22801	9.668	0.5961	18.768	0.02542
0.569	0.19584	9.669	0.59304	18.769	0.07633
0.57	0.19589	9.67	0.57388	18.77	0.11467
0.571	0.16373	9.671	0.54504	18.771	0.14689
0.572	0.32487	9.672	0.51299	18.772	0.15849
0.573	0.16383	9.673	0.50349	18.773	0.1543
0.574	0.1961	9.674	0.46499	18.774	0.134
0.575	0.22836	9.675	0.43616	18.775	0.09534
0.576	0.26063	9.676	0.4331	18.776	0.05346
0.577	0.32512	9.677	0.46226	18.777	0.00223
0.578	0.32517	9.678	0.44954	18.778	-0.04094
0.579	0.293	9.679	0.49158	18.779	-0.07541
0.58	0.00309	9.68	0.53685	18.78	-0.09474
0.581	0.32532	9.681	0.5789	18.781	-0.09797
0.582	0.45424	9.682	0.61773	18.782	-0.08153
0.583	0.42208	9.683	0.65977	18.783	-0.04803
0.584	0.35769	9.684	0.70182	18.784	-0.00582
0.585	0.32552	9.685	0.70843	18.785	0.04444
0.586	0.29335	9.686	0.71181	18.786	0.09084
0.587	0.48671	9.687	0.70231	18.787	0.12628
0.588	0.39011	9.688	0.66381	18.788	0.15399
0.589	0.39016	9.689	0.65109	18.789	0.16913
0.59	0.35799	9.69	0.59326	18.79	0.16494
0.591	0.32582	9.691	0.5902	18.791	0.1208
0.592	0.45475	9.692	0.55493	18.792	0.07183
0.593	0.48701	9.693	0.5712	18.793	0.02512
0.594	0.51928	9.694	0.57136	18.794	-0.01516
0.595	0.42268	9.695	0.61663	18.795	-0.05221
0.596	0.58382	9.696	0.62969	18.796	-0.08443
0.597	0.455	9.697	0.68784	18.797	-0.09699
0.598	0.5517	9.698	0.72345	18.798	-0.09312
0.599	0.61619	9.699	0.77838	18.799	-0.07089
0.6	0.51958	9.7	0.81721	18.8	-0.03384
0.601	0.55185	9.701	0.84959	18.801	0.00901
0.602	0.5519	9.702	0.83686	18.802	0.05959
0.603	0.58417	9.703	0.85958	18.803	0.10341
0.604	0.552	9.704	0.82431	18.804	0.13821
0.605	0.77758	9.705	0.81158	18.805	0.15818
0.606	0.64876	9.706	0.77631	18.806	0.16076
0.607	0.64881	9.707	0.77003	18.807	0.14401
0.608	0.68108	9.708	0.74119	18.808	0.11147
0.609	0.64891	9.709	0.69625	18.809	0.06959
0.61	0.68118	9.71	0.7383	18.81	0.01997
0.611	0.77788	9.711	0.75135	18.811	-0.02481
0.612	0.81015	9.712	0.78373	18.812	-0.06219
0.613	0.71355	9.713	0.81289	18.813	-0.08989
0.614	0.84247	9.714	0.86138	18.814	-0.09666
0.615	0.84252	9.715	0.92921	18.815	-0.08699
0.616	0.74592	9.716	0.9777	18.816	-0.06057
0.617	0.87484	9.717	1.00363	18.817	-0.01804
0.618	0.90711	9.718	1.02957	18.818	0.0261
0.619	0.74607	9.719	1.01685	18.819	0.07797
0.62	0.87499	9.72	1.01701	18.82	0.1263
0.621	0.84282	9.721	1.01073	18.821	0.16335
0.622	0.84287	9.722	0.97868	18.822	0.15819
0.623	0.87514	9.723	0.94985	18.823	0.14692
0.624	0.90741	9.724	0.91779	18.824	0.12565
0.625	0.87524	9.725	0.93407	18.825	0.09891
0.626	0.77864	9.726	0.90845	18.826	0.05671
0.627	0.90756	9.727	0.91506	18.827	0.0058
0.628	1.00426	9.728	0.95067	18.828	-0.03769
0.629	0.90766	9.729	0.96694	18.829	-0.07313
0.63	0.97215	9.73	1.03798	18.83	-0.0931
0.631	1.03663	9.731	1.08647	18.831	-0.09472
0.632	1.13334	9.732	1.10919	18.832	-0.07957
0.633	1.16561	9.733	1.18023	18.833	-0.04639
0.634	1.10122	9.734	1.20295	18.834	-0.00354
0.635	1.16571	9.735	1.20634	18.835	0.04383
0.636	1.10132	9.736	1.2355	18.836	0.09763
0.637	1.13359	9.737	1.20344	18.837	0.14242
0.638	1.13364	9.738	1.19072	18.838	0.15079
0.639	1.16591	9.739	1.15867	18.839	0.15305
0.64	1.19818	9.74	1.17172	18.84	0.14467
0.641	1.19823	9.741	1.12355	18.841	0.12051
0.642	1.26271	9.742	1.12049	18.842	0.08507
0.643	1.29498	9.743	1.11099	18.843	0.04029
0.644	1.29503	9.744	1.13049	18.844	-0.0103
0.645	1.3273	9.745	1.17898	18.845	-0.04799
0.646	1.35957	9.746	1.21136	18.846	-0.08085
0.647	1.52071	9.747	1.26307	18.847	-0.09374
0.648	1.52076	9.748	1.31479	18.848	-0.09148
0.649	1.3275	9.749	1.38905	18.849	-0.07054
0.65	1.48864	9.75	1.40855	18.85	-0.03252
0.651	1.48869	9.751	1.4216	18.851	0.01001
0.652	1.52096	9.752	1.47009	18.852	0.06639
0.653	1.4888	9.753	1.44448	18.853	0.11536
0.654	1.5855	9.754	1.45431	18.854	0.14436
0.655	1.58555	9.755	1.4287	18.855	0.15531
0.656	1.5856	9.756	1.40631	18.856	0.15306
0.657	1.489	9.757	1.39681	18.857	0.13856
0.658	1.65014	9.758	1.37442	18.858	0.11601
0.659	1.65019	9.759	1.36169	18.859	0.07316
0.66	1.68246	9.76	1.38441	18.86	0.02515
0.661	1.81138	9.761	1.40391	18.861	-0.0206
0.662	1.61812	9.762	1.45884	18.862	-0.05894
0.663	1.81148	9.763	1.50089	18.863	-0.08632
0.664	1.71488	9.764	1.55582	18.864	-0.09405
0.665	1.8438	9.765	1.60431	18.865	-0.08503
0.666	1.84385	9.766	1.67858	18.866	-0.05893
0.667	1.8439	9.767	1.68841	18.867	-0.01737
0.668	1.84395	9.768	1.71757	18.868	0.02806
0.669	1.87622	9.769	1.74029	18.869	0.08057
0.67	2.06958	9.77	1.73401	18.87	0.11795
0.671	1.90854	9.771	1.73095	18.871	0.15146
0.672	2.00524	9.772	1.70856	18.872	0.16434
0.673	2.00529	9.773	1.69584	18.873	0.16177
0.674	2.06978	9.774	1.67023	18.874	0.14083
0.675	2.10205	9.775	1.67361	18.875	0.1041
0.676	2.26319	9.776	1.66089	18.876	0.06189
0.677	2.10215	9.777	1.69327	18.877	0.01163
0.678	2.29551	9.778	1.72243	18.878	-0.02993
0.679	2.26334	9.779	1.77092	18.879	-0.06601
0.68	2.26339	9.78	1.81941	18.88	-0.08567
0.681	2.3601	9.781	1.87435	18.881	-0.08889
0.682	2.32793	9.782	1.93895	18.882	-0.07342
0.683	2.39242	9.783	1.98422	18.883	-0.03347
0.684	2.61799	9.784	2.02304	18.884	0.01453
0.685	2.48917	9.785	2.04576	18.885	0.04546
0.686	2.39257	9.786	2.0717	18.886	0.08638
0.687	2.55371	9.787	2.05897	18.887	0.12376
0.688	2.48932	9.788	2.01726	18.888	0.16016
0.689	2.61824	9.789	2.02386	18.889	0.16822
0.69	2.58608	9.79	2.00469	18.89	0.15984
0.691	2.68278	9.791	1.98553	18.891	0.13407
0.692	2.65061	9.792	1.95992	18.892	0.0938
0.693	2.81176	9.793	2.00841	18.893	0.04966
0.694	2.81181	9.794	2.00535	18.894	-0.00157
0.695	2.84407	9.795	2.06351	18.895	-0.03894
0.696	2.77969	9.796	2.112	18.896	-0.07277
0.697	2.87639	9.797	2.16693	18.897	-0.08501
0.698	2.90866	9.798	2.22187	18.898	-0.08147
0.699	3.00537	9.799	2.27358	18.899	-0.06053
0.7	3.06985	9.8	2.30919	18.9	-0.02315
0.701	2.94103	9.801	2.35123	18.901	0.0168
0.702	3.10217	9.802	2.37717	18.902	0.06996
0.703	3.13444	9.803	2.387	18.903	0.11184
0.704	3.26336	9.804	2.39361	18.904	0.14793
0.705	3.29563	9.805	2.35511	18.905	0.16952
0.706	3.29568	9.806	2.34239	18.906	0.17081
0.707	3.26351	9.807	2.33611	18.907	0.15792
0.708	3.52131	9.808	2.34271	18.908	0.12538
0.709	3.39249	9.809	2.32999	18.909	0.08253
0.71	3.48919	9.81	2.34626	18.91	0.03485
0.711	3.45703	9.811	2.38187	18.911	-0.0109
0.712	3.65039	9.812	2.42714	18.912	-0.04763
0.713	3.586	9.813	2.49174	18.913	-0.07405
0.714	3.61827	9.814	2.56278	18.914	-0.0705
0.715	3.84385	9.815	2.59839	18.915	-0.06181
0.716	3.81168	9.816	2.65654	18.916	-0.05149
0.717	3.84395	9.817	2.69537	18.917	-0.01444
0.718	3.81178	9.818	2.71808	18.918	0.03614
0.719	3.90848	9.819	2.76013	18.919	0.0922
0.72	3.97297	9.82	2.74419	18.92	0.13022
0.721	4.06968	9.821	2.72502	18.921	0.16276
0.722	3.97307	9.822	2.69941	18.922	0.17661
0.723	4.10199	9.823	2.68024	18.923	0.17533
0.724	4.39201	9.824	2.68041	18.924	0.15664
0.725	4.26319	9.825	2.70312	18.925	0.11927
0.726	4.35989	9.826	2.70651	18.926	0.07771
0.727	4.35994	9.827	2.71956	18.927	0.02712
0.728	4.39221	9.828	2.75194	18.928	-0.01669
0.729	4.42448	9.829	2.80043	18.929	-0.05084
0.73	4.5534	9.83	2.85537	18.93	-0.07178
0.731	4.65011	9.831	2.92319	18.931	-0.07662
0.732	4.74681	9.832	2.97812	18.932	-0.06147
0.733	4.71464	9.833	3.00728	18.933	-0.02925
0.734	4.84357	9.834	3.06544	18.934	0.01231
0.735	5.03693	9.835	3.11393	18.935	0.06064
0.736	4.87589	9.836	3.10121	18.936	0.10993
0.737	5.03703	9.837	3.10137	18.937	0.14666
0.738	5.00486	9.838	3.09831	18.938	0.17566
0.739	5.23044	9.839	3.06304	18.939	0.185
0.74	5.16605	9.84	3.07287	18.94	0.17759
0.741	5.3272	9.841	3.03759	18.941	0.15343
0.742	5.39168	9.842	3.05386	18.942	0.11283
0.743	5.35951	9.843	3.0798	18.943	0.0687
0.744	5.48844	9.844	3.10574	18.944	0.01715
0.745	5.74623	9.845	3.15101	18.945	-0.01121
0.746	5.7785	9.846	3.20595	18.946	-0.04536
0.747	5.81077	9.847	3.25121	18.947	-0.07371
0.748	5.87526	9.848	3.32548	18.948	-0.07467
0.749	5.81087	9.849	3.39008	18.949	-0.04922
0.75	5.97201	9.85	3.42246	18.95	-0.00895
0.751	6.00428	9.851	3.45485	18.951	0.03487
0.752	5.9399	9.852	3.47434	18.952	0.08545
0.753	6.16547	9.853	3.48417	18.953	0.13056
0.754	6.35883	9.854	3.50044	18.954	0.166
0.755	6.29445	9.855	3.46839	18.955	0.18727
0.756	6.52003	9.856	3.44922	18.956	0.19178
0.757	6.48786	9.857	3.44294	18.957	0.17857
0.758	6.68122	9.858	3.42377	18.958	0.14893
0.759	6.68127	9.859	3.44327	18.959	0.10543
0.76	6.61688	9.86	3.47887	18.96	0.06001
0.761	6.87468	9.861	3.50159	18.961	0.01103
0.762	7.0036	9.862	3.55652	18.962	-0.02473
0.763	7.06809	9.863	3.62757	18.963	-0.05405
0.764	7.03592	9.864	3.67928	18.964	-0.06274
0.765	7.16484	9.865	3.73099	18.965	-0.0563
0.766	7.39042	9.866	3.80526	18.966	-0.02891
0.767	7.42269	9.867	3.84086	18.967	0.012
0.768	7.45496	9.868	3.87647	18.968	0.05743
0.769	7.55167	9.869	3.90241	18.969	0.10963
0.77	7.58393	9.87	3.88002	18.97	0.14829
0.771	7.84173	9.871	3.87696	18.971	0.18244
0.772	8.00287	9.872	3.88679	18.972	0.19823
0.773	7.90627	9.873	3.85796	18.973	0.19662
0.774	7.90632	9.874	3.82912	18.974	0.17826
0.775	8.06746	9.875	3.84218	18.975	0.14249
0.776	8.19638	9.876	3.87456	18.976	0.10641
0.777	8.26087	9.877	3.89727	18.977	0.0642
0.778	8.45423	9.878	3.94576	18.978	0.00428
0.779	8.61537	9.879	3.98781	18.979	-0.03696
0.78	8.5832	9.88	4.05886	18.98	-0.06016
0.781	8.87322	9.881	4.11701	18.981	-0.05275
0.782	8.87327	9.882	4.1655	18.982	-0.03921
0.783	8.93776	9.883	4.23977	18.983	-0.00764
0.784	9.00224	9.884	4.27215	18.984	0.03457
0.785	9.09895	9.885	4.29809	18.985	0.08193
0.786	9.16344	9.886	4.32081	18.986	0.13187
0.787	9.29236	9.887	4.31453	18.987	0.16956
0.788	9.4535	9.888	4.29214	18.988	0.19985
0.789	9.45355	9.889	4.29875	18.989	0.20984
0.79	9.71135	9.89	4.2828	18.99	0.20275
0.791	9.74362	9.891	4.30552	18.991	0.18052
0.792	9.8081	9.892	4.3089	18.992	0.1396
0.793	9.87259	9.893	4.31229	18.993	0.09772
0.794	10.0015	9.894	4.35434	18.994	0.04456
0.795	10.2271	9.895	4.39316	18.995	0.00622
0.796	10.2916	9.896	4.45776	18.996	-0.02439
0.797	10.3561	9.897	4.50948	18.997	-0.03921
0.798	10.4528	9.898	4.58374	18.998	-0.03888
0.799	10.5495	9.899	4.6419	18.999	-0.01794
0.8	10.7106	9.9	4.67428	19	0.01911
0.801	10.7751	9.901	4.71955	19.001	0.05938
0.802	10.904	9.902	4.75193	19.002	0.11255
0.803	11.0007	9.903	4.75532	19.003	0.15636
0.804	11.0652	9.904	4.76515	19.004	0.19342
0.805	11.1942	9.905	4.73954	19.005	0.21565
0.806	11.3875	9.906	4.73326	19.006	0.2208
0.807	11.4198	9.907	4.72053	19.007	0.2092
0.808	11.5487	9.908	4.7207	19.008	0.18955
0.809	11.6776	9.909	4.75952	19.009	0.14606
0.81	11.7421	9.91	4.73391	19.01	0.08678
0.811	12.0321	9.911	4.80496	19.011	0.03394
0.812	12.0644	9.912	4.876	19.012	-0.00311
0.813	12.1289	9.913	4.92449	19.013	-0.0218
0.814	12.3867	9.914	5.01165	19.014	-0.02953
0.815	12.3545	9.915	5.06658	19.015	-0.0218
0.816	12.419	9.916	5.13118	19.016	0.00333
0.817	12.6768	9.917	5.17645	19.017	0.04554
0.818	12.7413	9.918	5.20883	19.018	0.08936
0.819	12.838	9.919	5.23155	19.019	0.14155
0.82	13.1602	9.92	5.22527	19.02	0.18247
0.821	13.128	9.921	5.22543	19.021	0.21694
0.822	13.1603	9.922	5.24171	19.022	0.23241
0.823	13.3215	9.923	5.21609	19.023	0.23241
0.824	13.6115	9.924	5.2227	19.024	0.21469
0.825	13.676	9.925	5.24542	19.025	0.17957
0.826	13.7727	9.926	5.24558	19.026	0.13833
0.827	13.8371	9.927	5.28441	19.027	0.08969
0.828	14.1916	9.928	5.33934	19.028	0.04651
0.829	14.1594	9.929	5.38461	19.029	0.01204
0.83	14.3528	9.93	5.47821	19.03	-0.01051
0.831	14.3529	9.931	5.53959	19.031	-0.01245
0.832	14.5784	9.932	5.60741	19.032	0.000765188
0.833	14.7718	9.933	5.6559	19.033	0.03202
0.834	14.7396	9.934	5.70117	19.034	0.07519
0.835	14.933	9.935	5.75933	19.035	0.12448
0.836	15.0619	9.936	5.76916	19.036	0.17185
0.837	15.3197	9.937	5.76288	19.037	0.21148
0.838	15.3842	9.938	5.7566	19.038	0.23983
0.839	15.4487	9.939	5.77931	19.039	0.26174
0.84	15.642	9.94	5.75048	19.04	0.25529
0.841	15.8032	9.941	5.78286	19.041	0.21857
0.842	15.8999	9.942	5.79269	19.042	0.17185
0.843	16.2221	9.943	5.7993	19.043	0.12868
0.844	16.2222	9.944	5.8639	19.044	0.09163
0.845	16.5122	9.945	5.91561	19.045	0.05168
0.846	16.6089	9.946	5.98344	19.046	0.01817
0.847	16.6411	9.947	6.07703	19.047	0.00561
0.848	16.8989	9.948	6.14163	19.048	0.00625
0.849	16.9957	9.949	6.20623	19.049	0.0259
0.85	17.0924	9.95	6.26117	19.05	0.0636
0.851	17.4468	9.951	6.32255	19.051	0.10677
0.852	17.4469	9.952	6.34526	19.052	0.15832
0.853	17.5436	9.953	6.34543	19.053	0.20408
0.854	17.8658	9.954	6.37781	19.054	0.23984
0.855	17.8014	9.955	6.37153	19.055	0.264
0.856	18.0914	9.956	6.36525	19.056	0.2698
0.857	18.1881	9.957	6.36541	19.057	0.25788
0.858	18.3815	9.958	6.38813	19.058	0.2305
0.859	18.4782	9.959	6.41729	19.059	0.19055
0.86	18.736	9.96	6.45289	19.06	0.14351
0.861	18.8649	9.961	6.51105	19.061	0.0955
0.862	18.9616	9.962	6.5821	19.062	0.06071
0.863	19.0906	9.963	6.6467	19.063	0.03236
0.864	19.3161	9.964	6.71452	19.064	0.02398
0.865	19.5739	9.965	6.78878	19.065	0.03268
0.866	19.7029	9.966	6.88883	19.066	0.05684
0.867	19.9606	9.967	6.91799	19.067	0.09841
0.868	19.9929	9.968	6.9697	19.068	0.14383
0.869	20.1541	9.969	7.0053	19.069	0.19732
0.87	20.283	9.97	7.00869	19.07	0.24532
0.871	20.4763	9.971	7.02496	19.071	0.28495
0.872	20.573	9.972	7.02835	19.072	0.28753
0.873	20.7986	9.973	7.05106	19.073	0.28077
0.874	20.9598	9.974	7.04801	19.074	0.26272
0.875	21.2498	9.975	7.05783	19.075	0.23888
0.876	21.3143	9.976	7.09022	19.076	0.19829
0.877	21.5076	9.977	7.13226	19.077	0.15286
0.878	21.701	9.978	7.19364	19.078	0.10808
0.879	21.8621	9.979	7.25502	19.079	0.07425
0.88	22.0877	9.98	7.30673	19.08	0.0517
0.881	22.2811	9.981	7.36167	19.081	0.04751
0.882	22.4744	9.982	7.41661	19.082	0.06104
0.883	22.6356	9.983	7.45543	19.083	0.09101
0.884	22.7645	9.984	7.49103	19.084	0.13418
0.885	23.0223	9.985	7.51053	19.085	0.18251
0.886	23.1512	9.986	7.52036	19.086	0.23245
0.887	23.409	9.987	7.49153	19.087	0.2724
0.888	23.5379	9.988	7.46269	19.088	0.30204
0.889	23.7635	9.989	7.46286	19.089	0.31267
0.89	23.9246	9.99	7.43402	19.09	0.31042
0.891	24.118	9.991	7.39553	19.091	0.28883
0.892	24.2147	9.992	7.42469	19.092	0.24952
0.893	24.5047	9.993	7.39908	19.093	0.20829
0.894	24.7948	9.994	7.4379	19.094	0.15996
0.895	24.8592	9.995	7.44773	19.095	0.12033
0.896	25.117	9.996	7.50589	19.096	0.08811
0.897	25.3426	9.997	7.55438	19.097	0.07394
0.898	25.5038	9.998	7.60931	19.098	0.07523
0.899	25.826	9.999	7.63525	19.099	0.09456
0.9	25.8905	10	7.66119	19.1	0.13258
0.901	26.1805	10.001	7.70324	19.101	0.18219
0.902	26.3416	10.002	7.7034	19.102	0.23825
0.903	26.5028	10.003	7.67457	19.103	0.26693
0.904	26.7928	10.004	7.68118	19.104	0.29625
0.905	26.9539	10.005	7.62335	19.105	0.31977
0.906	27.244	10.006	7.59452	19.106	0.33684
0.907	27.4695	10.007	7.59146	19.107	0.32815
0.908	27.6629	10.008	7.57551	19.108	0.30044
0.909	27.7918	10.009	7.57245	19.109	0.26113
0.91	28.1463	10.01	7.56617	19.11	0.21635
0.911	28.243	10.011	7.58567	19.111	0.1706
0.912	28.5974	10.012	7.61483	19.112	0.13387
0.913	28.6619	10.013	7.65365	19.113	0.10584
0.914	28.9197	10.014	7.70215	19.114	0.09682
0.915	29.2097	10.015	7.73453	19.115	0.10294
0.916	29.7897	10.016	7.77335	19.116	0.12775
0.917	29.9831	10.017	7.77352	19.117	0.16803
0.918	30.1764	10.018	7.78335	19.118	0.21313
0.919	30.402	10.019	7.77707	19.119	0.26436
0.92	30.692	10.02	7.75468	19.12	0.30592
0.921	30.8531	10.021	7.70974	19.121	0.34104
0.922	31.0143	10.022	7.70346	19.122	0.3578
0.923	31.3043	10.023	7.68429	19.123	0.36102
0.924	31.3366	10.024	7.65223	19.124	0.34459
0.925	31.7555	10.025	7.6234	19.125	0.31205
0.926	31.981	10.026	7.61068	19.126	0.26984
0.927	32.1422	10.027	7.6495	19.127	0.22345
0.928	32.3678	10.028	7.66578	19.128	0.17995
0.929	32.7222	10.029	7.70138	19.129	0.14548
0.93	32.8189	10.03	7.74021	19.13	0.12293
0.931	33.0767	10.031	7.7887	19.131	0.11938
0.932	33.2701	10.032	7.84041	19.132	0.14226
0.933	33.6245	10.033	7.83091	19.133	0.17319
0.934	33.7212	10.034	7.87618	19.134	0.2009
0.935	34.1723	10.035	7.86023	19.135	0.24343
0.936	34.2368	10.036	7.85395	19.136	0.29143
0.937	36.4922	10.037	7.82512	19.137	0.33879
0.938	36.75	10.038	7.7834	19.138	0.37069
0.939	36.8789	10.039	7.75457	19.139	0.38294
0.94	37.1367	10.04	7.70318	19.14	0.37843
0.941	37.4589	10.041	7.71301	19.141	0.35748
0.942	37.6201	10.042	7.66485	19.142	0.31947
0.943	37.6523	10.043	7.67468	19.143	0.27791
0.944	37.8457	10.044	7.68129	19.144	0.22958
0.945	38.039	10.045	7.71367	19.145	0.19092
0.946	38.2324	10.046	7.76216	19.146	0.15806
0.947	38.2647	10.047	7.77843	19.147	0.14162
0.948	38.4258	10.048	7.83981	19.148	0.14291
0.949	38.4581	10.049	7.88508	19.149	0.1616
0.95	38.587	10.05	7.88524	19.15	0.1964
0.951	38.6837	10.051	7.90796	19.151	0.23893
0.952	38.7482	10.052	7.90168	19.152	0.28854
0.953	38.8127	10.053	7.89218	19.153	0.33655
0.954	38.9094	10.054	7.86657	19.154	0.37263
0.955	38.8772	10.055	7.82485	19.155	0.39744
0.956	39.0706	10.056	7.80568	19.156	0.40453
0.957	38.974	10.057	7.75752	19.157	0.39422
0.958	39.0385	10.058	7.75768	19.158	0.36813
0.959	39.0707	10.059	7.72885	19.159	0.32785
0.96	38.9097	10.06	7.75156	19.16	0.28372
0.961	39.0708	10.061	7.74528	19.161	0.23474
0.962	39.3608	10.062	7.80666	19.162	0.19834
0.963	39.2642	10.063	7.82938	19.163	0.16902
0.964	39.1999	10.064	7.87143	19.164	0.16934
0.965	39.2644	10.065	7.90703	19.165	0.17482
0.966	39.361	10.066	7.91686	19.166	0.18384
0.967	39.3611	10.067	7.96535	19.167	0.21799
0.968	39.4578	10.068	7.95585	19.168	0.26117
0.969	39.3934	10.069	7.94313	19.169	0.3227
0.97	39.4901	10.07	7.9304	19.17	0.36555
0.971	39.4257	10.071	7.88546	19.171	0.40067
0.972	39.458	10.072	7.86307	19.172	0.41968
0.973	39.5225	10.073	7.8278	19.173	0.42065
0.974	39.4903	10.074	7.7893	19.174	0.40196
0.975	39.4582	10.075	7.78946	19.175	0.36975
0.976	39.5226	10.076	7.77996	19.176	0.3298
0.977	39.5871	10.077	7.78012	19.177	0.28147
0.978	39.6194	10.078	7.81573	19.178	0.23572
0.979	39.5872	10.079	7.84167	19.179	0.20221
0.98	39.6517	10.08	7.8966	19.18	0.17837
0.981	39.6518	10.081	7.94509	19.181	0.17386
0.982	39.6518	10.082	7.95814	19.182	0.18546
0.983	39.5552	10.083	8.00341	19.183	0.21317
0.984	39.6841	10.084	8.00358	19.184	0.2557
0.985	39.6198	10.085	8.00374	19.185	0.30145
0.986	39.7165	10.086	8.00068	19.186	0.35268
0.987	39.6843	10.087	7.96218	19.187	0.39005
0.988	39.6521	10.088	7.90113	19.188	0.42227
0.989	39.5877	10.089	7.89485	19.189	0.43355
0.99	39.5234	10.09	7.87246	19.19	0.43033
0.991	39.7167	10.091	7.82752	19.191	0.41067
0.992	39.5879	10.092	7.83735	19.192	0.37298
0.993	39.8135	10.093	7.81496	19.193	0.33174
0.994	39.7813	10.094	7.85379	19.194	0.2818
0.995	39.6202	10.095	7.8604	19.195	0.25409
0.996	39.7492	10.096	7.91855	19.196	0.22091
0.997	39.8137	10.097	7.94449	19.197	0.18869
0.998	39.8137	10.098	7.98332	19.198	0.18418
0.999	39.9104	10.099	8.02214	19.199	0.19739
1	39.8138	10.1	8.03197	19.2	0.24153
1.001	39.8783	10.101	8.05147	19.201	0.28438
1.002	39.8783	10.102	8.02908	19.202	0.33368
1.003	39.814	10.103	8.02924	19.203	0.37878
1.004	39.814	10.104	7.9843	19.204	0.41455
1.005	39.8463	10.105	7.94902	19.205	0.44129
1.006	39.8785	10.106	7.93308	19.206	0.44741
1.007	39.8464	10.107	7.8688	19.207	0.43903
1.008	39.8787	10.108	7.87863	19.208	0.41197
1.009	39.8465	10.109	7.86591	19.209	0.3717
1.01	39.7821	10.11	7.88863	19.21	0.32853
1.011	39.8466	10.111	7.89523	19.211	0.28052
1.012	39.9111	10.112	7.91795	19.212	0.2454
1.013	39.9111	10.113	7.96644	19.213	0.21512
1.014	39.879	10.114	8.01171	19.214	0.20449
1.015	40.0079	10.115	8.03765	19.215	0.20932
1.016	39.9757	10.116	8.06037	19.216	0.23026
1.017	40.008	10.117	8.08308	19.217	0.26989
1.018	39.9758	10.118	8.08969	19.218	0.31049
1.019	40.0725	10.119	8.07052	19.219	0.36301
1.02	39.9759	10.12	8.05136	19.22	0.4036
1.021	40.0404	10.121	8.01608	19.221	0.43808
1.022	40.0727	10.122	8.00336	19.222	0.45644
1.023	40.0083	10.123	7.95197	19.223	0.45902
1.024	39.9439	10.124	7.92636	19.224	0.44355
1.025	39.9762	10.125	7.89108	19.225	0.41134
1.026	40.1373	10.126	7.89769	19.226	0.3701
1.027	40.1373	10.127	7.92363	19.227	0.32435
1.028	40.0408	10.128	7.93024	19.228	0.2786
1.029	40.0408	10.129	7.96906	19.229	0.24413
1.03	39.9764	10.13	8.03044	19.23	0.22028
1.031	40.0409	10.131	8.04994	19.231	0.21545
1.032	40.0732	10.132	8.09521	19.232	0.22705
1.033	39.9766	10.133	8.12759	19.233	0.25283
1.034	40.0733	10.134	8.12775	19.234	0.29407
1.035	40.17	10.135	8.1408	19.235	0.33788
1.036	41.0399	10.136	8.09586	19.236	0.38847
1.037	41.1688	10.137	8.08958	19.237	0.42616
1.038	41.0078	10.138	8.0543	19.238	0.45613
1.039	41.1689	10.139	8.00936	19.239	0.4703
1.04	41.0723	10.14	7.97731	19.24	0.46644
1.041	41.008	10.141	7.95492	19.241	0.4455
1.042	41.2013	10.142	7.94864	19.242	0.41521
1.043	41.0725	10.143	7.96813	19.243	0.38267
1.044	41.0725	10.144	7.97152	19.244	0.31566
1.045	41.2015	10.145	7.99746	19.245	0.27152
1.046	41.1693	10.146	8.03951	19.246	0.2364
1.047	41.1371	10.147	8.07189	19.247	0.2277
1.048	41.2016	10.148	8.12038	19.248	0.22899
1.049	41.2017	10.149	8.13987	19.249	0.24446
1.05	41.1695	10.15	8.16581	19.25	0.27861
1.051	41.2662	10.151	8.17886	19.251	0.31985
1.052	41.1374	10.152	8.15003	19.252	0.3685
1.053	41.1374	10.153	8.14697	19.253	0.41361
1.054	41.2986	10.154	8.10203	19.254	0.4484
1.055	41.3631	10.155	8.06998	19.255	0.47515
1.056	41.2664	10.156	8.02504	19.256	0.48062
1.057	41.2665	10.157	8.02198	19.257	0.47289
1.058	41.2988	10.158	8.00281	19.258	0.44647
1.059	41.2022	10.159	7.99009	19.259	0.40652
1.06	41.3311	10.16	7.98381	19.26	0.36367
1.061	41.3311	10.161	8.00652	19.261	0.31599
1.062	41.2345	10.162	8.05179	19.262	0.28055
1.063	41.2668	10.163	8.08095	19.263	0.25059
1.064	41.2024	10.164	8.13267	19.264	0.23899
1.065	41.2991	10.165	8.17149	19.265	0.24382
1.066	41.3636	10.166	8.1781	19.266	0.26541
1.067	41.2992	10.167	8.20404	19.267	0.3044
1.068	41.3637	10.168	8.19131	19.268	0.34499
1.069	41.4282	10.169	8.18826	19.269	0.39686
1.07	41.3316	10.17	8.14654	19.27	0.43681
1.071	41.5249	10.171	8.1467	19.271	0.47064
1.072	41.3317	10.172	8.09854	19.272	0.4874
1.073	41.364	10.173	8.05037	19.273	0.48772
1.074	41.364	10.174	8.03765	19.274	0.47451
1.075	41.3963	10.175	8.01204	19.275	0.44197
1.076	41.3641	10.176	8.01865	19.276	0.40234
1.077	41.3319	10.177	8.0317	19.277	0.35659
1.078	41.3642	10.178	8.06086	19.278	0.31181
1.079	41.2998	10.179	8.07713	19.279	0.27895
1.08	41.3965	10.18	8.14173	19.28	0.25543
1.081	41.4932	10.181	8.17733	19.281	0.24963
1.082	41.3966	10.182	8.20972	19.282	0.26284
1.083	41.3322	10.183	8.22921	19.283	0.29087
1.084	41.4612	10.184	8.26804	19.284	0.33244
1.085	41.5256	10.185	8.26176	19.285	0.37786
1.086	41.429	10.186	8.20715	19.286	0.42845
1.087	41.4935	10.187	8.19443	19.287	0.46485
1.088	41.4614	10.188	8.15915	19.288	0.50255
1.089	41.4936	10.189	8.11421	19.289	0.51963
1.09	41.397	10.19	8.06927	19.29	0.49901
1.091	41.6226	10.191	8.05332	19.291	0.47162
1.092	41.3649	10.192	8.06637	19.292	0.43296
1.093	41.5261	10.193	8.05043	19.293	0.40107
1.094	41.3972	10.194	8.08603	19.294	0.35177
1.095	41.3973	10.195	8.09586	19.295	0.30924
1.096	41.5262	10.196	8.15724	19.296	0.27445
1.097	41.5585	10.197	8.18318	19.297	0.25447
1.098	41.3652	10.198	8.21878	19.298	0.25158
1.099	41.4297	10.199	8.2415	19.299	0.26446
1.1	41.4297	10.2	8.25133	19.3	0.29378
1.101	41.6231	10.201	8.26438	19.301	0.33406
1.102	41.4621	10.202	8.24843	19.302	0.37852
1.103	41.5266	10.203	8.23571	19.303	0.42362
1.104	41.4944	10.204	8.21654	19.304	0.4581
1.105	41.6878	10.205	8.18127	19.305	0.48258
1.106	41.4945	10.206	8.1331	19.306	0.48806
1.107	41.4945	10.207	8.10749	19.307	0.47904
1.108	41.4946	10.208	8.09155	19.308	0.4523
1.109	41.688	10.209	8.10137	19.309	0.41138
1.11	41.6236	10.21	8.05965	19.31	0.36821
1.111	41.5914	10.211	8.09848	19.311	0.31924
1.112	41.4626	10.212	8.15342	19.312	0.28251
1.113	41.4626	10.213	8.17613	19.313	0.25062
1.114	41.6238	10.214	8.2214	19.314	0.23644
1.115	41.6238	10.215	8.25378	19.315	0.23805
1.116	41.5594	10.216	8.28939	19.316	0.25706
1.117	41.5595	10.217	8.32177	19.317	0.2925
1.118	41.7528	10.218	8.28972	19.318	0.3331
1.119	41.5274	10.219	8.29954	19.319	0.38175
1.12	41.5274	10.22	8.25138	19.32	0.42106
1.121	41.6241	10.221	8.22577	19.321	0.45424
1.122	41.5597	10.222	8.18405	19.322	0.47196
1.123	41.5598	10.223	8.15844	19.323	0.47228
1.124	41.5921	10.224	8.12638	19.324	0.45714
1.125	41.5599	10.225	8.1201	19.325	0.42428
1.126	41.5599	10.226	8.11705	19.326	0.38208
1.127	41.56	10.227	8.12688	19.327	0.33504
1.128	41.6889	10.228	8.15926	19.328	0.288
1.129	41.5601	10.229	8.20131	19.329	0.2532
1.13	41.6568	10.23	8.23691	19.33	0.2255
1.131	41.7213	10.231	8.26607	19.331	0.21551
1.132	41.6569	10.232	8.30812	19.332	0.22131
1.133	41.6247	10.233	8.31795	19.333	0.24483
1.134	41.6248	10.234	8.32778	19.334	0.2851
1.135	41.5926	10.235	8.33438	19.335	0.3373
1.136	41.7215	10.236	8.28944	19.336	0.38369
1.137	41.6894	10.237	8.25739	19.337	0.40882
1.138	41.4961	10.238	8.23178	19.338	0.43299
1.139	41.6572	10.239	8.21261	19.339	0.44362
1.14	41.6251	10.24	8.17089	19.34	0.44588
1.141	41.5929	10.241	8.16139	19.341	0.4317
1.142	41.7218	10.242	8.15511	19.342	0.39465
1.143	41.6897	10.243	8.14883	19.343	0.35373
1.144	41.7219	10.244	8.16188	19.344	0.30508
1.145	41.4965	10.245	8.17493	19.345	0.26223
1.146	41.722	10.246	8.23309	19.346	0.22808
1.147	41.7221	10.247	8.26225	19.347	0.20875
1.148	41.7221	10.248	8.3204	19.348	0.20553
1.149	41.8511	10.249	8.34634	19.349	0.2181
1.15	41.7544	10.25	8.34651	19.35	0.24806
1.151	41.6578	10.251	8.34667	19.351	0.28994
1.152	41.7546	10.252	8.33395	19.352	0.33473
1.153	41.6579	10.253	8.33411	19.353	0.37758
1.154	41.658	10.254	8.27306	19.354	0.42043
1.155	41.7225	10.255	8.24745	19.355	0.45297
1.156	41.5937	10.256	8.22184	19.356	0.44202
1.157	41.7226	10.257	8.18334	19.357	0.42688
1.158	41.7226	10.258	8.18672	19.358	0.39949
1.159	41.7871	10.259	8.16756	19.359	0.37146
1.16	41.7872	10.26	8.18383	19.36	0.327
1.161	41.755	10.261	8.18722	19.361	0.2761
1.162	41.9161	10.262	8.24859	19.362	0.23872
1.163	41.9484	10.263	8.26487	19.363	0.20715
1.164	41.8518	10.264	8.32625	19.364	0.19362
1.165	41.8196	10.265	8.35218	19.365	0.19523
1.166	41.723	10.266	8.36201	19.366	0.21424
1.167	41.6909	10.267	8.3944	19.367	0.24807
1.168	41.852	10.268	8.37201	19.368	0.28963
1.169	41.8198	10.269	8.37861	19.369	0.33828
1.17	41.9165	10.27	8.34334	19.37	0.37952
1.171	41.8199	10.271	8.2984	19.371	0.41142
1.172	41.7555	10.272	8.28245	19.372	0.43301
1.173	41.8845	10.273	8.22462	19.373	0.43462
1.174	41.7879	10.274	8.21512	19.374	0.41948
1.175	41.7557	10.275	8.17018	19.375	0.38919
1.176	41.9168	10.276	8.19612	19.376	0.34699
1.177	41.8525	10.277	8.21561	19.377	0.30188
1.178	41.9814	10.278	8.22222	19.378	0.25291
1.179	41.8848	10.279	8.26427	19.379	0.21683
1.18	41.8848	10.28	8.3192	19.38	0.18944
1.181	41.8527	10.281	8.34514	19.381	0.18139
1.182	41.9494	10.282	8.39363	19.382	0.18976
1.183	41.7883	10.283	8.40668	19.383	0.21361
1.184	41.885	10.284	8.40362	19.384	0.25259
1.185	41.8529	10.285	8.41668	19.385	0.29576
1.186	41.8529	10.286	8.38462	19.386	0.3457
1.187	41.8852	10.287	8.3429	19.387	0.38147
1.188	41.9497	10.288	8.31407	19.388	0.41336
1.189	42.0142	10.289	8.27235	19.389	0.42625
1.19	41.8853	10.29	8.24996	19.39	0.42335
1.191	41.9176	10.291	8.23401	19.391	0.40305
1.192	41.9499	10.292	8.21162	19.392	0.3689
1.193	41.9821	10.293	8.25045	19.393	0.32638
1.194	42.0144	10.294	8.23128	19.394	0.27515
1.195	41.9822	10.295	8.283	19.395	0.23455
1.196	41.9501	10.296	8.32182	19.396	0.2004
1.197	41.9179	10.297	8.35743	19.397	0.1785
1.198	41.9179	10.298	8.40269	19.398	0.18558
1.199	41.9824	10.299	8.42863	19.399	0.19976
1.2	42.1114	10.3	8.43524	19.4	0.21523
1.201	41.9503	10.301	8.43541	19.401	0.2468
1.202	41.9504	10.302	8.41624	19.402	0.29158
1.203	41.9182	10.303	8.41318	19.403	0.34861
1.204	41.9505	10.304	8.36179	19.404	0.38437
1.205	41.9827	10.305	8.32652	19.405	0.41144
1.206	41.8539	10.306	8.2848	19.406	0.41949
1.207	41.9506	10.307	8.26241	19.407	0.41176
1.208	41.9829	10.308	8.24646	19.408	0.38792
1.209	41.9829	10.309	8.24341	19.409	0.34604
1.21	41.9508	10.31	8.2629	19.41	0.30577
1.211	42.0153	10.311	8.27273	19.411	0.25615
1.212	41.9509	10.312	8.32122	19.412	0.21556
1.213	42.0154	10.313	8.34716	19.413	0.18398
1.214	42.1765	10.314	8.39243	19.414	0.16916
1.215	42.0477	10.315	8.44736	19.415	0.1711
1.216	42.0477	10.316	8.43464	19.416	0.18978
1.217	41.9189	10.317	8.46702	19.417	0.22426
1.218	42.0156	10.318	8.45752	19.418	0.26582
1.219	42.0157	10.319	8.45124	19.419	0.31415
1.22	41.9513	10.32	8.39986	19.42	0.357
1.221	42.0158	10.321	8.39035	19.421	0.38954
1.222	42.048	10.322	8.33575	19.422	0.4108
1.223	41.9192	10.323	8.31013	19.423	0.41177
1.224	41.9837	10.324	8.27808	19.424	0.39856
1.225	42.016	10.325	8.26536	19.425	0.36828
1.226	42.016	10.326	8.2913	19.426	0.32768
1.227	42.0805	10.327	8.27535	19.427	0.27936
1.228	42.0161	10.328	8.30451	19.428	0.23457
1.229	42.1128	10.329	8.34978	19.429	0.19817
1.23	42.0806	10.33	8.41438	19.43	0.17078
1.231	42.0163	10.331	8.42743	19.431	0.16112
1.232	42.0163	10.332	8.46948	19.432	0.16949
1.233	42.0486	10.333	8.48253	19.433	0.19301
1.234	42.0486	10.334	8.48269	19.434	0.23071
1.235	42.0487	10.335	8.47964	19.435	0.27388
1.236	41.9843	10.336	8.46369	19.436	0.32286
1.237	42.0488	10.337	8.42841	19.437	0.35991
1.238	42.1455	10.338	8.39636	19.438	0.39213
1.239	41.9844	10.339	8.35786	19.439	0.4063
1.24	42.0489	10.34	8.32581	19.44	0.40276
1.241	42.1456	10.341	8.29375	19.441	0.38375
1.242	41.9846	10.342	8.30358	19.442	0.34863
1.243	42.0169	10.343	8.2973	19.443	0.3074
1.244	42.178	10.344	8.32968	19.444	0.26873
1.245	42.017	10.345	8.33951	19.445	0.22878
1.246	42.0492	10.346	8.39123	19.446	0.1782
1.247	42.1137	10.347	8.41072	19.447	0.14888
1.248	42.0816	10.348	8.46243	19.448	0.14244
1.249	42.146	10.349	8.49482	19.449	0.16628
1.25	42.1139	10.35	8.50787	19.45	0.19496
1.251	42.0173	10.351	8.50159	19.451	0.23523
1.252	42.2106	10.352	8.48564	19.452	0.27937
1.253	42.1462	10.353	8.46003	19.453	0.32577
1.254	42.1141	10.354	8.4312	19.454	0.36282
1.255	42.1141	10.355	8.37015	19.455	0.38891
1.256	42.0175	10.356	8.37353	19.456	0.39761
1.257	41.9853	10.357	8.33503	19.457	0.39053
1.258	41.9854	10.358	8.33198	19.458	0.36636
1.259	42.1143	10.359	8.2967	19.459	0.32706
1.26	42.1144	10.36	8.33875	19.46	0.28421
1.261	42.1789	10.361	8.34536	19.461	0.2333
1.262	42.1467	10.362	8.41318	19.462	0.19529
1.263	42.1467	10.363	8.43589	19.463	0.16178
1.264	42.2435	10.364	8.4715	19.464	0.14793
1.265	42.1791	10.365	8.50066	19.465	0.14922
1.266	42.1147	10.366	8.53948	19.466	0.16629
1.267	42.1147	10.367	8.52354	19.467	0.2027
1.268	42.1148	10.368	8.54303	19.468	0.24265
1.269	42.0182	10.369	8.50131	19.469	0.29195
1.27	42.1149	10.37	8.48215	19.47	0.33319
1.271	42.1149	10.371	8.42754	19.471	0.36701
1.272	42.2116	10.372	8.41159	19.472	0.3886
1.273	42.1795	10.373	8.37954	19.473	0.39086
1.274	42.1795	10.374	8.35071	19.474	0.37894
1.275	42.244	10.375	8.35409	19.475	0.34898
1.276	42.1796	10.376	8.34137	19.476	0.31676
1.277	42.1474	10.377	8.37375	19.477	0.27391
1.278	42.2441	10.378	8.39647	19.478	0.21108
1.279	42.1153	10.379	8.41918	19.479	0.16855
1.28	42.2443	10.38	8.45801	19.48	0.13859
1.281	42.2443	10.381	8.50006	19.481	0.14085
1.282	42.0833	10.382	8.52922	19.482	0.14794
1.283	42.3088	10.383	8.55193	19.483	0.17081
1.284	42.2767	10.384	8.56499	19.484	0.2098
1.285	42.1801	10.385	8.52971	19.485	0.25136
1.286	42.2445	10.386	8.51699	19.486	0.30065
1.287	42.2768	10.387	8.51071	19.487	0.33771
1.288	42.2447	10.388	8.43355	19.488	0.36992
1.289	42.1158	10.389	8.43049	19.489	0.38507
1.29	42.1803	10.39	8.38232	19.49	0.3841
1.291	42.1804	10.391	8.3696	19.491	0.36509
1.292	42.2771	10.392	8.36332	19.492	0.32965
1.293	42.3416	10.393	8.32804	19.493	0.29035
1.294	42.1483	10.394	8.39265	19.494	0.24041
1.295	42.245	10.395	8.43469	19.495	0.19853
1.296	42.2128	10.396	8.4703	19.496	0.16277
1.297	42.1807	10.397	8.5059	19.497	0.14086
1.298	42.3096	10.398	8.55439	19.498	0.13731
1.299	42.2774	10.399	8.55133	19.499	0.1473
1.3	42.2452	10.4	8.58049	19.5	0.17662
1.301	42.2453	10.401	8.56777	19.501	0.21722
1.302	42.3098	10.402	8.5486	19.502	0.262
1.303	42.3098	10.403	8.54232	19.503	0.31001
1.304	42.1488	10.404	8.48772	19.504	0.34448
1.305	42.2455	10.405	8.46533	19.505	0.37316
1.306	42.2133	10.406	8.41716	19.506	0.38186
1.307	42.2456	10.407	8.40444	19.507	0.38572
1.308	42.1812	10.408	8.38205	19.508	0.36414
1.309	42.2457	10.409	8.38866	19.509	0.30872
1.31	42.2135	10.41	8.39527	19.51	0.26007
1.311	42.278	10.411	8.44053	19.511	0.20917
1.312	42.2136	10.412	8.4697	19.512	0.18178
1.313	42.2781	10.413	8.51819	19.513	0.14828
1.314	42.3104	10.414	8.5409	19.514	0.13185
1.315	42.3427	10.415	8.5604	19.515	0.13281
1.316	42.2783	10.416	8.58634	19.516	0.15021
1.317	42.3428	10.417	8.58972	19.517	0.18501
1.318	42.2139	10.418	8.59633	19.518	0.22593
1.319	42.3106	10.419	8.57394	19.519	0.27329
1.32	42.3429	10.42	8.53866	19.52	0.31614
1.321	42.2463	10.421	8.50017	19.521	0.35061
1.322	42.3108	10.422	8.452	19.522	0.37317
1.323	42.3108	10.423	8.43928	19.523	0.37671
1.324	42.4076	10.424	8.41045	19.524	0.36382
1.325	42.3109	10.425	8.40094	19.525	0.33483
1.326	42.311	10.426	8.40755	19.526	0.29423
1.327	42.2788	10.427	8.4496	19.527	0.24881
1.328	42.3433	10.428	8.44654	19.528	0.20209
1.329	42.4078	10.429	8.49181	19.529	0.16504
1.33	42.3112	10.43	8.51131	19.53	0.13637
1.331	42.3757	10.431	8.5598	19.531	0.1267
1.332	42.3435	10.432	8.59218	19.532	0.13282
1.333	42.408	10.433	8.61167	19.533	0.15505
1.334	42.4081	10.434	8.61828	19.534	0.19372
1.335	42.3115	10.435	8.58945	19.535	0.23592
1.336	42.4081	10.436	8.58639	19.536	0.28489
1.337	42.3115	10.437	8.564	19.537	0.32259
1.338	42.3438	10.438	8.49651	19.538	0.36609
1.339	42.4083	10.439	8.487	19.539	0.38123
1.34	42.215	10.44	8.44206	19.54	0.36673
1.341	42.3762	10.441	8.43256	19.541	0.34386
1.342	42.3762	10.442	8.41017	19.542	0.30552
1.343	42.2796	10.443	8.42644	19.543	0.27588
1.344	42.4085	10.444	8.47494	19.544	0.22787
1.345	42.473	10.445	8.49443	19.545	0.18438
1.346	42.4731	10.446	8.51715	19.546	0.15023
1.347	42.3765	10.447	8.57208	19.547	0.12735
1.348	42.3443	10.448	8.60124	19.548	0.12252
1.349	42.4732	10.449	8.61752	19.549	0.13315
1.35	42.5055	10.45	8.64345	19.55	0.16247
1.351	42.4089	10.451	8.63395	19.551	0.20146
1.352	42.4734	10.452	8.6019	19.552	0.24528
1.353	42.4412	10.453	8.5924	19.553	0.29489
1.354	42.4413	10.454	8.54101	19.554	0.32969
1.355	42.4413	10.455	8.53473	19.555	0.35772
1.356	42.3769	10.456	8.47046	19.556	0.36803
1.357	42.377	10.457	8.45774	19.557	0.36191
1.358	42.4093	10.458	8.44179	19.558	0.34032
1.359	42.3771	10.459	8.47095	19.559	0.3007
1.36	42.3771	10.46	8.45823	19.56	0.25978
1.361	42.4094	10.461	8.50027	19.561	0.20823
1.362	42.345	10.462	8.52299	19.562	0.16892
1.363	42.4095	10.463	8.57148	19.563	0.13638
1.364	42.474	10.464	8.60064	19.564	0.11899
1.365	42.3452	10.465	8.62014	19.565	0.11963
1.366	42.5063	10.466	8.65896	19.566	0.13639
1.367	42.4097	10.467	8.66235	19.567	0.17054
1.368	42.442	10.468	8.6464	19.568	0.20985
1.369	42.5065	10.469	8.64334	19.569	0.26011
1.37	42.3454	10.47	8.60485	19.57	0.31294
1.371	42.4421	10.471	8.57279	19.571	0.34065
1.372	42.3133	10.472	8.52463	19.572	0.35386
1.373	42.4422	10.473	8.50868	19.573	0.35096
1.374	42.3456	10.474	8.47663	19.574	0.33776
1.375	42.4423	10.475	8.46713	19.575	0.32132
1.376	42.4424	10.476	8.47051	19.576	0.28105
1.377	42.4424	10.477	8.50934	19.577	0.23595
1.378	42.4747	10.478	8.52239	19.578	0.18859
1.379	42.6036	10.479	8.54833	19.579	0.15186
1.38	42.4748	10.48	8.59682	19.58	0.1219
1.381	42.4749	10.481	8.63242	19.581	0.11191
1.382	42.5071	10.482	8.6648	19.582	0.11706
1.383	42.5716	10.483	8.66497	19.583	0.1393
1.384	42.3783	10.484	8.67158	19.584	0.17667
1.385	42.4428	10.485	8.66852	19.585	0.21823
1.386	42.6362	10.486	8.63646	19.586	0.26881
1.387	42.4751	10.487	8.60119	19.587	0.30844
1.388	42.443	10.488	8.5788	19.588	0.34034
1.389	42.5397	10.489	8.53386	19.589	0.3571
1.39	42.3786	10.49	8.49214	19.59	0.35645
1.391	42.6042	10.491	8.49552	19.591	0.34002
1.392	42.4432	10.492	8.47958	19.592	0.30555
1.393	42.411	10.493	8.50552	19.593	0.26495
1.394	42.5399	10.494	8.51534	19.594	0.21791
1.395	42.4433	10.495	8.56061	19.595	0.17249
1.396	42.54	10.496	8.6091	19.596	0.13673
1.397	42.5723	10.497	8.63504	19.597	0.11353
1.398	42.5401	10.498	8.67387	19.598	0.10805
1.399	42.5724	10.499	8.66759	19.599	0.11868
1.4	42.5725	10.5	8.69353	19.6	0.15606
1.401	42.4114	10.501	8.70658	19.601	0.19955
1.402	42.4759	10.502	8.66808	19.602	0.22758
1.403	42.4759	10.503	8.63925	19.603	0.26882
1.404	42.6371	10.504	8.6233	19.604	0.30201
1.405	42.5727	10.505	8.57514	19.605	0.34389
1.406	42.4439	10.506	8.55275	19.606	0.35485
1.407	42.5084	10.507	8.53358	19.607	0.34969
1.408	42.5729	10.508	8.48864	19.608	0.32682
1.409	42.5407	10.509	8.49525	19.609	0.28848
1.41	42.5407	10.51	8.52441	19.61	0.24789
1.411	42.6375	10.511	8.54068	19.611	0.19666
1.412	42.5731	10.512	8.58917	19.612	0.15735
1.413	42.6053	10.513	8.61833	19.613	0.12385
1.414	42.6698	10.514	8.66683	19.614	0.10548
1.415	42.541	10.515	8.70565	19.615	0.10613
1.416	42.6699	10.516	8.69937	19.616	0.12224
1.417	42.6055	10.517	8.7092	19.617	0.15607
1.418	42.6056	10.518	8.70936	19.618	0.1957
1.419	42.5412	10.519	8.68053	19.619	0.24306
1.42	42.509	10.52	8.64848	19.62	0.28752
1.421	42.6379	10.521	8.59065	19.621	0.32232
1.422	42.4769	10.522	8.58437	19.622	0.34551
1.423	42.5092	10.523	8.55231	19.623	0.35099
1.424	42.5737	10.524	8.54603	19.624	0.34004
1.425	42.5737	10.525	8.52042	19.625	0.31233
1.426	42.5738	10.526	8.51092	19.626	0.27303
1.427	42.5416	10.527	8.56263	19.627	0.22663
1.428	42.5094	10.528	8.59824	19.628	0.17863
1.429	42.5739	10.529	8.6274	19.629	0.14287
1.43	42.7351	10.53	8.65011	19.63	0.11226
1.431	42.6062	10.531	8.69861	19.631	0.10163
1.432	42.6385	10.532	8.72454	19.632	0.11548
1.433	42.5097	10.533	8.74082	19.633	0.139
1.434	42.3809	10.534	8.72809	19.634	0.16091
1.435	42.6709	10.535	8.71215	19.635	0.19571
1.436	42.6065	10.536	8.71231	19.636	0.245
1.437	42.5743	10.537	8.63837	19.637	0.2943
1.438	42.7032	10.538	8.6482	19.638	0.32813
1.439	42.4778	10.539	8.56782	19.639	0.34585
1.44	42.7033	10.54	8.57121	19.64	0.34585
1.441	42.7034	10.541	8.5456	19.641	0.32909
1.442	42.5746	10.542	8.54576	19.642	0.29752
1.443	42.639	10.543	8.54915	19.643	0.25467
1.444	42.6391	10.544	8.58797	19.644	0.20731
1.445	42.6392	10.545	8.60747	19.645	0.16349
1.446	42.6714	10.546	8.64629	19.646	0.12934
1.447	42.607	10.547	8.70445	19.647	0.10325
1.448	42.6715	10.548	8.7175	19.648	0.09552
1.449	42.736	10.549	8.74666	19.649	0.10744
1.45	42.6716	10.55	8.75327	19.65	0.13418
1.451	42.7039	10.551	8.74054	19.651	0.17445
1.452	42.6073	10.552	8.74393	19.652	0.21859
1.453	42.6073	10.553	8.6861	19.653	0.26756
1.454	42.6396	10.554	8.67338	19.654	0.30365
1.455	42.6397	10.555	8.62843	19.655	0.33361
1.456	42.4786	10.556	8.58671	19.656	0.34392
1.457	42.5753	10.557	8.57077	19.657	0.33974
1.458	42.5754	10.558	8.56127	19.658	0.31976
1.459	42.7687	10.559	8.56787	19.659	0.27981
1.46	42.7688	10.56	8.57126	19.66	0.23793
1.461	42.64	10.561	8.62297	19.661	0.18831
1.462	42.6722	10.562	8.64569	19.662	0.14933
1.463	42.6723	10.563	8.68452	19.663	0.12613
1.464	42.6079	10.564	8.72656	19.664	0.10551
1.465	42.6079	10.565	8.76861	19.665	0.09263
1.466	42.7369	10.566	8.76233	19.666	0.101
1.467	42.6725	10.567	8.79471	19.667	0.14321
1.468	42.6081	10.568	8.78843	19.668	0.18445
1.469	42.6726	10.569	8.73705	19.669	0.23374
1.47	42.576	10.57	8.69855	19.67	0.2766
1.471	42.5438	10.571	8.65683	19.671	0.31107
1.472	42.7694	10.572	8.61833	19.672	0.33652
1.473	42.6728	10.573	8.59594	19.673	0.34168
1.474	42.6728	10.574	8.58	19.674	0.33169
1.475	42.5762	10.575	8.58338	19.675	0.30431
1.476	42.7052	10.576	8.5771	19.676	0.26339
1.477	42.6085	10.577	8.59982	19.677	0.21989
1.478	42.5442	10.578	8.64509	19.678	0.17157
1.479	42.6086	10.579	8.69358	19.679	0.13452
1.48	42.7376	10.58	8.70663	19.68	0.10391
1.481	42.7376	10.581	8.76479	19.681	0.09231
1.482	42.641	10.582	8.76173	19.682	0.0965
1.483	42.7055	10.583	8.80378	19.683	0.11648
1.484	42.6733	10.584	8.78139	19.684	0.15417
1.485	42.7056	10.585	8.76222	19.685	0.19606
1.486	42.7379	10.586	8.73983	19.686	0.24632
1.487	42.6413	10.587	8.71744	19.687	0.28466
1.488	42.738	10.588	8.66606	19.688	0.31849
1.489	42.8669	10.589	8.64689	19.689	0.33621
1.49	42.6736	10.59	8.59228	19.69	0.33621
1.491	42.8348	10.591	8.59889	19.691	0.32204
1.492	42.7382	10.592	8.58295	19.692	0.28821
1.493	42.6093	10.593	8.61211	19.693	0.24761
1.494	42.8027	10.594	8.6316	19.694	0.2112
1.495	42.7705	10.595	8.65754	19.695	0.16481
1.496	42.7062	10.596	8.70603	19.696	0.11391
1.497	42.8029	10.597	8.7513	19.697	0.08427
1.498	42.674	10.598	8.77402	19.698	0.07589
1.499	42.803	10.599	8.79673	19.699	0.09844
1.5	42.8352	10.6	8.80334	19.7	0.12422
1.501	42.6742	10.601	8.81639	19.701	0.16514
1.502	42.6098	10.602	8.76501	19.702	0.20895
1.503	42.6421	10.603	8.73617	19.703	0.25728
1.504	42.6099	10.604	8.7009	19.704	0.29305
1.505	42.7388	10.605	8.68817	19.705	0.3243
1.506	42.6744	10.606	8.6239	19.706	0.33461
1.507	42.7067	10.607	8.62084	19.707	0.33074
1.508	42.739	10.608	8.60812	19.708	0.31045
1.509	42.7068	10.609	8.62439	19.709	0.27243
1.51	42.7713	10.61	8.62778	19.71	0.23087
1.511	42.6747	10.611	8.66338	19.711	0.18157
1.512	42.7069	10.612	8.69254	19.712	0.14034
1.513	42.6748	10.613	8.74748	19.713	0.10715
1.514	42.7715	10.614	8.78308	19.714	0.08975
1.515	42.8038	10.615	8.80902	19.715	0.08782
1.516	42.8038	10.616	8.80918	19.716	0.10264
1.517	42.8683	10.617	8.83834	19.717	0.13357
1.518	42.6428	10.618	8.79018	19.718	0.17481
1.519	42.6751	10.619	8.78068	19.719	0.22089
1.52	42.7396	10.62	8.75185	19.72	0.26599
1.521	42.6108	10.621	8.71335	19.721	0.30208
1.522	42.7719	10.622	8.67163	19.722	0.32592
1.523	42.7719	10.623	8.66535	19.723	0.33236
1.524	42.5465	10.624	8.61718	19.724	0.32399
1.525	42.8043	10.625	8.65601	19.725	0.3082
1.526	42.7077	10.626	8.62718	19.726	0.26632
1.527	42.7721	10.627	8.66278	19.727	0.20994
1.528	42.8689	10.628	8.69194	19.728	0.15355
1.529	42.8045	10.629	8.72754	19.729	0.11554
1.53	42.7401	10.63	8.77604	19.73	0.09556
1.531	42.869	10.631	8.80198	19.731	0.08461
1.532	42.7402	10.632	8.82147	19.732	0.08686
1.533	42.8691	10.633	8.84741	19.733	0.10813
1.534	42.9658	10.634	8.82824	19.734	0.14421
1.535	42.7726	10.635	8.81874	19.735	0.18417
1.536	42.8048	10.636	8.78991	19.736	0.23346
1.537	42.7726	10.637	8.76752	19.737	0.27502
1.538	42.8049	10.638	8.72258	19.738	0.30788
1.539	42.7728	10.639	8.68086	19.739	0.32722
1.54	42.6439	10.64	8.66491	19.74	0.32818
1.541	42.644	10.641	8.64897	19.741	0.31369
1.542	42.8051	10.642	8.65879	19.742	0.28147
1.543	42.7407	10.643	8.65251	19.743	0.24152
1.544	42.7086	10.644	8.70101	19.744	0.19287
1.545	42.773	10.645	8.71406	19.745	0.14873
1.546	42.8053	10.646	8.76577	19.746	0.11426
1.547	42.8376	10.647	8.79493	19.747	0.08784
1.548	42.8376	10.648	8.82087	19.748	0.08075
1.549	42.741	10.649	8.85325	19.749	0.0901
1.55	42.7733	10.65	8.84375	19.75	0.11555
1.551	42.8056	10.651	8.86324	19.751	0.15421
1.552	42.8378	10.652	8.84408	19.752	0.19803
1.553	42.8057	10.653	8.78947	19.753	0.24765
1.554	42.999	10.654	8.76064	19.754	0.28373
1.555	42.7413	10.655	8.72214	19.755	0.31434
1.556	42.7736	10.656	8.68042	19.756	0.33721
1.557	42.7414	10.657	8.67736	19.757	0.33367
1.558	42.7737	10.658	8.66464	19.758	0.29823
1.559	42.7737	10.659	8.68091	19.759	0.2557
1.56	42.8382	10.66	8.68752	19.76	0.2135
1.561	42.6772	10.661	8.71345	19.761	0.17548
1.562	42.8706	10.662	8.75872	19.762	0.13489
1.563	42.7739	10.663	8.80077	19.763	0.10041
1.564	42.8062	10.664	8.82027	19.764	0.08173
1.565	42.9029	10.665	8.87198	19.765	0.07915
1.566	42.8063	10.666	8.84637	19.766	0.09365
1.567	42.6453	10.667	8.86586	19.767	0.12458
1.568	42.8709	10.668	8.85958	19.768	0.16517
1.569	42.8709	10.669	8.83397	19.769	0.21157
1.57	42.9032	10.67	8.79225	19.77	0.25732
1.571	42.871	10.671	8.75375	19.771	0.29179
1.572	42.8711	10.672	8.71848	19.772	0.31757
1.573	42.8711	10.673	8.70898	19.773	0.32498
1.574	42.9034	10.674	8.67692	19.774	0.31596
1.575	42.839	10.675	8.68997	19.775	0.29115
1.576	42.9035	10.676	8.67725	19.776	0.2512
1.577	42.7102	10.677	8.72252	19.777	0.20771
1.578	42.9358	10.678	8.73557	19.778	0.15809
1.579	42.9036	10.679	8.78728	19.779	0.12072
1.58	42.807	10.68	8.82611	19.78	0.08915
1.581	42.9037	10.681	8.8456	19.781	0.07723
1.582	42.9682	10.682	8.87476	19.782	0.07948
1.583	42.9683	10.683	8.89104	19.783	0.09881
1.584	42.8072	10.684	8.88798	19.784	0.13522
1.585	42.8717	10.685	8.86559	19.785	0.17646
1.586	42.8395	10.686	8.83676	19.786	0.22608
1.587	42.8074	10.687	8.80793	19.787	0.26667
1.588	42.9041	10.688	8.7501	19.788	0.31146
1.589	42.8719	10.689	8.74059	19.789	0.32886
1.59	42.8075	10.69	8.70854	19.79	0.31822
1.591	42.9687	10.691	8.69259	19.791	0.29632
1.592	42.8076	10.692	8.69598	19.792	0.2641
1.593	42.8077	10.693	8.73803	19.793	0.23414
1.594	42.9366	10.694	8.73819	19.794	0.18806
1.595	42.84	10.695	8.79957	19.795	0.14199
1.596	42.9367	10.696	8.80618	19.796	0.10752
1.597	42.8401	10.697	8.84823	19.797	0.08078
1.598	42.9368	10.698	8.88705	19.798	0.07369
1.599	42.9368	10.699	8.89688	19.799	0.08239
1.6	42.8725	10.7	8.8906	19.8	0.10849
1.601	42.937	10.701	8.89399	19.801	0.14651
1.602	42.9048	10.702	8.86838	19.802	0.18968
1.603	42.8726	10.703	8.84599	19.803	0.24091
1.604	42.7438	10.704	8.80427	19.804	0.27603
1.605	42.8083	10.705	8.76899	19.805	0.30728
1.606	42.8406	10.706	8.75304	19.806	0.3192
1.607	42.905	10.707	8.71132	19.807	0.31695
1.608	43.0017	10.708	8.71149	19.808	0.29826
1.609	42.9696	10.709	8.71487	19.809	0.26185
1.61	42.873	10.71	8.74726	19.81	0.21933
1.611	42.9052	10.711	8.76997	19.811	0.16971
1.612	42.9375	10.712	8.79913	19.812	0.12879
1.613	42.8409	10.713	8.83796	19.813	0.09496
1.614	42.9376	10.714	8.8639	19.814	0.07467
1.615	42.8088	10.715	8.8995	19.815	0.07177
1.616	42.9377	10.716	8.93188	19.816	0.08627
1.617	43.0666	10.717	8.90305	19.817	0.11655
1.618	42.9056	10.718	8.90966	19.818	0.15779
1.619	43.0023	10.719	8.86472	19.819	0.21095
1.62	42.9701	10.72	8.83588	19.82	0.26186
1.621	42.8735	10.721	8.80383	19.821	0.2799
1.622	42.9702	10.722	8.78466	19.822	0.30117
1.623	42.9381	10.723	8.72361	19.823	0.30665
1.624	42.8737	10.724	8.74955	19.824	0.30954
1.625	42.9059	10.725	8.71427	19.825	0.28538
1.626	42.9382	10.726	8.73055	19.826	0.24511
1.627	42.9383	10.727	8.77259	19.827	0.20194
1.628	43.0672	10.728	8.79531	19.828	0.15361
1.629	42.9061	10.729	8.83736	19.829	0.11559
1.63	42.9062	10.73	8.8633	19.83	0.08402
1.631	43.0673	10.731	8.90534	19.831	0.07049
1.632	42.9385	10.732	8.9345	19.832	0.07242
1.633	43.003	10.733	8.93467	19.833	0.09143
1.634	43.0997	10.734	8.92517	19.834	0.12848
1.635	42.9387	10.735	8.91244	19.835	0.16747
1.636	42.9387	10.736	8.88361	19.836	0.21676
1.637	42.9065	10.737	8.85478	19.837	0.25865
1.638	42.9388	10.738	8.81306	19.838	0.29312
1.639	42.9389	10.739	8.77778	19.839	0.31278
1.64	42.9389	10.74	8.73928	19.84	0.31664
1.641	42.8101	10.741	8.74911	19.841	0.30118
1.642	42.9712	10.742	8.74283	19.842	0.27154
1.643	42.9391	10.743	8.76877	19.843	0.23094
1.644	43.0358	10.744	8.78504	19.844	0.18455
1.645	43.1003	10.745	8.83676	19.845	0.13751
1.646	43.0681	10.746	8.8788	19.846	0.10272
1.647	43.0037	10.747	8.90152	19.847	0.07565
1.648	43.0037	10.748	8.93712	19.848	0.06631
1.649	43.036	10.749	8.9534	19.849	0.07501
1.65	43.1005	10.75	8.95034	19.85	0.10497
1.651	43.0361	10.751	8.9505	19.851	0.15362
1.652	42.8751	10.752	8.90556	19.852	0.17682
1.653	43.004	10.753	8.88317	19.853	0.22064
1.654	43.0685	10.754	8.84145	19.854	0.25737
1.655	42.9719	10.755	8.8094	19.855	0.29217
1.656	42.8431	10.756	8.77734	19.856	0.31279
1.657	43.0042	10.757	8.75818	19.857	0.31021
1.658	42.9398	10.758	8.76478	19.858	0.29249
1.659	43.0043	10.759	8.76495	19.859	0.25673
1.66	43.0044	10.76	8.78444	19.86	0.21549
1.661	42.94	10.761	8.80394	19.861	0.16652
1.662	43.0367	10.762	8.85243	19.862	0.12431
1.663	43.0045	10.763	8.89448	19.863	0.08887
1.664	42.9723	10.764	8.93652	19.864	0.06857
1.665	43.0046	10.765	8.94635	19.865	0.06503
1.666	43.1013	10.766	8.98196	19.866	0.08662
1.667	43.1336	10.767	8.97568	19.867	0.12238
1.668	43.0048	10.768	8.9404	19.868	0.14687
1.669	43.0692	10.769	8.92123	19.869	0.18521
1.67	42.9404	10.77	8.88596	19.87	0.22999
1.671	43.0049	10.771	8.85712	19.871	0.27639
1.672	43.0372	10.772	8.80896	19.872	0.30442
1.673	43.005	10.773	8.78979	19.873	0.31247
1.674	43.0373	10.774	8.77063	19.874	0.30506
1.675	43.0373	10.775	8.76112	19.875	0.2809
1.676	43.0052	10.776	8.79995	19.876	0.24192
1.677	43.1019	10.777	8.813	19.877	0.19842
1.678	43.1664	10.778	8.85505	19.878	0.14913
1.679	42.9731	10.779	8.89065	19.879	0.11047
1.68	43.0698	10.78	8.92948	19.88	0.08018
1.681	42.941	10.781	8.94253	19.881	0.06472
1.682	43.1343	10.782	8.97169	19.882	0.06504
1.683	43.0699	10.783	8.98152	19.883	0.08566
1.684	43.0378	10.784	8.9688	19.884	0.12014
1.685	43.1023	10.785	8.93996	19.885	0.16105
1.686	43.0701	10.786	8.92402	19.886	0.21003
1.687	42.9735	10.787	8.87263	19.887	0.25159
1.688	42.9413	10.788	8.85346	19.888	0.28542
1.689	42.9736	10.789	8.8053	19.889	0.30668
1.69	43.1025	10.79	8.79258	19.89	0.31152
1.691	43.1026	10.791	8.77019	19.891	0.29766
1.692	42.9737	10.792	8.80257	19.892	0.26706
1.693	42.9094	10.793	8.8124	19.893	0.22614
1.694	42.9416	10.794	8.8319	19.894	0.18071
1.695	43.0383	10.795	8.87394	19.895	0.134
1.696	43.135	10.796	8.91277	19.896	0.09727
1.697	43.0062	10.797	8.94193	19.897	0.0702
1.698	43.1029	10.798	8.96142	19.898	0.06215
1.699	43.0707	10.799	8.99058	19.899	0.06924
1.7	43.1675	10.8	8.99075	19.9	0.0934
1.701	43.2319	10.801	8.9748	19.901	0.13207
1.702	43.0387	10.802	8.95563	19.902	0.17395
1.703	43.1032	10.803	8.92358	19.903	0.22518
1.704	42.9099	10.804	8.89797	19.904	0.26126
1.705	43.0388	10.805	8.83048	19.905	0.29413
1.706	43.2322	10.806	8.83064	19.906	0.30863
1.707	42.9745	10.807	8.77925	19.907	0.30669
1.708	43.0068	10.808	8.81164	19.908	0.28865
1.709	43.0712	10.809	8.79247	19.909	0.2516
1.71	43.0391	10.81	8.82485	19.91	0.21165
1.711	43.0391	10.811	8.85723	19.911	0.16236
1.712	43.1358	10.812	8.9025	19.912	0.13207
1.713	43.007	10.813	8.94777	19.913	0.0976
1.714	43.0393	10.814	8.97693	19.914	0.05862
1.715	43.0716	10.815	8.9932	19.915	0.05153
1.716	43.0716	10.816	9.01914	19.916	0.06119
1.717	43.1683	10.817	9.01286	19.917	0.10115
1.718	43.1683	10.818	8.97114	19.918	0.14206
1.719	43.104	10.819	8.96164	19.919	0.18781
1.72	42.9751	10.82	8.91348	19.92	0.2355
1.721	43.1363	10.821	8.87176	19.921	0.27062
1.722	43.0719	10.822	8.86548	19.922	0.29832
1.723	43.1042	10.823	8.84309	19.923	0.30638
1.724	43.1364	10.824	8.81426	19.924	0.30123
1.725	42.9754	10.825	8.80798	19.925	0.27706
1.726	43.0077	10.826	8.82747	19.926	0.23904
1.727	43.1044	10.827	8.87274	19.927	0.1962
1.728	43.1366	10.828	8.88579	19.928	0.14658
1.729	43.1045	10.829	8.94717	19.929	0.10792
1.73	43.2656	10.83	8.97311	19.93	0.07538
1.731	43.0724	10.831	9.00227	19.931	0.06024
1.732	43.1046	10.832	9.01854	19.932	0.06024
1.733	43.1691	10.833	9.03804	19.933	0.07828
1.734	43.1369	10.834	9.03176	19.934	0.11308
1.735	43.0403	10.835	8.9997	19.935	0.15303
1.736	43.137	10.836	8.95798	19.936	0.20297
1.737	43.0727	10.837	8.93237	19.937	0.2455
1.738	43.1694	10.838	8.88099	19.938	0.279
1.739	43.1694	10.839	8.85538	19.939	0.30123
1.74	43.0728	10.84	8.84265	19.94	0.3051
1.741	43.0729	10.841	8.82993	19.941	0.29286
1.742	43.1373	10.842	8.83331	19.942	0.26483
1.743	43.0085	10.843	8.86247	19.943	0.22262
1.744	43.073	10.844	8.87553	19.944	0.17752
1.745	43.0731	10.845	8.91757	19.945	0.13048
1.746	43.1053	10.846	8.97573	19.946	0.09504
1.747	43.1698	10.847	8.99522	19.947	0.06572
1.748	43.041	10.848	9.01794	19.948	0.05735
1.749	43.2021	10.849	9.04066	19.949	0.06315
1.75	43.1055	10.85	9.0376	19.95	0.08602
1.751	43.2345	10.851	9.02165	19.951	0.12533
1.752	43.2667	10.852	9.00893	19.952	0.16818
1.753	43.0735	10.853	8.96077	19.953	0.21715
1.754	43.1057	10.854	8.92227	19.954	0.25453
1.755	43.0736	10.855	8.88055	19.955	0.28707
1.756	43.1058	10.856	8.87749	19.956	0.30092
1.757	43.1059	10.857	8.82933	19.957	0.30189
1.758	43.1059	10.858	8.86171	19.958	0.28417
1.759	43.1382	10.859	8.84254	19.959	0.25324
1.76	43.1705	10.86	8.89748	19.96	0.21716
1.761	43.1061	10.861	8.90731	19.961	0.16271
1.762	43.0739	10.862	8.94613	19.962	0.11277
1.763	43.1384	10.863	8.9914	19.963	0.07185
1.764	43.1707	10.864	9.00767	19.964	0.0493
1.765	43.2674	10.865	9.0465	19.965	0.05542
1.766	43.0097	10.866	9.04344	19.966	0.06734
1.767	43.2353	10.867	9.04038	19.967	0.09602
1.768	43.2997	10.868	9.01477	19.968	0.13629
1.769	43.1387	10.869	8.99561	19.969	0.18075
1.77	43.1065	10.87	8.97322	19.97	0.22844
1.771	43.0421	10.871	8.91861	19.971	0.26485
1.772	43.1388	10.872	8.88333	19.972	0.29159
1.773	43.2033	10.873	8.86094	19.973	0.30286
1.774	43.0745	10.874	8.87399	19.974	0.29578
1.775	43.0101	10.875	8.84838	19.975	0.27226
1.776	43.1713	10.876	8.87432	19.976	0.23392
1.777	43.1069	10.877	8.88737	19.977	0.19203
1.778	43.1392	10.878	8.92942	19.978	0.14242
1.779	43.3003	10.879	8.97147	19.979	0.10505
1.78	43.1715	10.88	8.99741	19.98	0.07186
1.781	43.1393	10.881	9.05234	19.981	0.05608
1.782	43.2682	10.882	9.06539	19.982	0.05672
1.783	43.236	10.883	9.06234	19.983	0.07283
1.784	43.1072	10.884	9.05283	19.984	0.10666
1.785	43.2684	10.885	9.03044	19.985	0.14758
1.786	43.204	10.886	9.01128	19.986	0.19591
1.787	43.2362	10.887	8.95345	19.987	0.23908
1.788	43.2363	10.888	8.93106	19.988	0.27259
1.789	43.1075	10.889	8.88934	19.989	0.29611
1.79	43.0753	10.89	8.8895	19.99	0.30062
1.791	43.1076	10.891	8.86711	19.991	0.2887
1.792	43.1076	10.892	8.86728	19.992	0.26131
1.793	43.2043	10.893	8.88999	19.993	0.22007
1.794	43.2044	10.894	8.9256	19.994	0.17594
1.795	43.14	10.895	8.9612	19.995	0.12729
1.796	43.2689	10.896	9.01292	19.996	0.09185
1.797	43.1723	10.897	9.06141	19.997	0.06285
1.798	43.2046	10.898	9.0809	19.998	0.05383
1.799	43.2046	10.899	9.05207	19.999	0.0577
1.8	43.1725	10.9	9.08445	20	0.07993
1.801	43.2692	10.901	9.05884	20.001	0.11988
1.802	43.0759	10.902	9.03323	20.002	0.1608
1.803	43.3015	10.903	8.98507	20.003	0.21074
1.804	43.1727	10.904	8.97234	20.004	0.2494
1.805	43.1083	10.905	8.90807	20.005	0.28194
1.806	43.205	10.906	8.90823	20.006	0.30868
1.807	43.1406	10.907	8.88262	20.007	0.30965
1.808	43.1729	10.908	8.89567	20.008	0.27711
1.809	43.1085	10.909	8.88939	20.009	0.23716
1.81	43.2052	10.91	8.90567	20.01	0.19399
1.811	43.2052	10.911	8.96382	20.011	0.15629
1.812	43.0764	10.912	8.97687	20.012	0.1128
1.813	43.2376	10.913	9.03181	20.013	0.07865
1.814	43.3665	10.914	9.07386	20.014	0.05642
1.815	43.0766	10.915	9.07402	20.015	0.05159
1.816	43.1088	10.916	9.09674	20.016	0.06286
1.817	43.2055	10.917	9.09368	20.017	0.09121
1.818	43.1089	10.918	9.05196	20.018	0.13181
1.819	43.2056	10.919	9.0199	20.019	0.17627
1.82	43.3668	10.92	8.99107	20.02	0.22331
1.821	43.2702	10.921	8.95902	20.021	0.25907
1.822	43.2058	10.922	8.93341	20.022	0.28968
1.823	43.4314	10.923	8.90457	20.023	0.29838
1.824	43.2381	10.924	8.89829	20.024	0.29355
1.825	43.2059	10.925	8.91457	20.025	0.26971
1.826	43.1416	10.926	8.90829	20.026	0.23169
1.827	43.0772	10.927	8.94711	20.027	0.19045
1.828	43.2705	10.928	8.98594	20.028	0.14116
1.829	43.2706	10.929	9.02154	20.029	0.10121
1.83	43.2706	10.93	9.0507	20.03	0.06835
1.831	43.3673	10.931	9.07986	20.031	0.05159
1.832	43.2707	10.932	9.09936	20.032	0.05095
1.833	43.303	10.933	9.08341	20.033	0.0677
1.834	43.2708	10.934	9.11257	20.034	0.10153
1.835	43.2709	10.935	9.07085	20.035	0.14277
1.836	43.2065	10.936	9.03558	20.036	0.1911
1.837	43.2066	10.937	8.99386	20.037	0.23492
1.838	43.2388	10.938	8.96825	20.038	0.26875
1.839	43.1744	10.939	8.93619	20.039	0.29227
1.84	43.3034	10.94	8.90414	20.04	0.29775
1.841	43.2712	10.941	8.91074	20.041	0.28615
1.842	43.3357	10.942	8.91735	20.042	0.25748
1.843	43.2713	10.943	8.93362	20.043	0.21946
1.844	43.2391	10.944	8.98856	20.044	0.17339
1.845	43.2714	10.945	9.00805	20.045	0.12635
1.846	43.3359	10.946	9.05332	20.046	0.08865
1.847	43.3037	10.947	9.05993	20.047	0.0603
1.848	43.3682	10.948	9.10198	20.048	0.04903
1.849	43.2394	10.949	9.13114	20.049	0.05354
1.85	43.3038	10.95	9.10553	20.05	0.07577
1.851	43.3039	10.951	9.11214	20.051	0.11218
1.852	43.2073	10.952	9.07042	20.052	0.15503
1.853	43.2073	10.953	9.03836	20.053	0.21044
1.854	43.3363	10.954	9.00631	20.054	0.25555
1.855	43.4008	10.955	8.9517	20.055	0.28004
1.856	43.2719	10.956	8.94864	20.056	0.28938
1.857	43.3364	10.957	8.91336	20.057	0.28326
1.858	43.1432	10.958	8.93608	20.058	0.26489
1.859	43.3365	10.959	8.94913	20.059	0.24299
1.86	43.2399	10.96	8.95574	20.06	0.20272
1.861	43.3688	10.961	9.00423	20.061	0.15664
1.862	43.2722	10.962	9.05272	20.062	0.11186
1.863	43.3045	10.963	9.05611	20.063	0.07706
1.864	43.3046	10.964	9.10138	20.064	0.05322
1.865	43.3046	10.965	9.12087	20.065	0.04775
1.866	43.3691	10.966	9.12426	20.066	0.0587
1.867	43.2403	10.967	9.11153	20.067	0.08577
1.868	43.1114	10.968	9.11814	20.068	0.12636
1.869	43.337	10.969	9.06031	20.069	0.16954
1.87	43.2726	10.97	9.03792	20.07	0.21722
1.871	43.3049	10.971	8.98976	20.071	0.25363
1.872	43.305	10.972	8.97381	20.072	0.28166
1.873	43.305	10.973	8.93532	20.073	0.29454
1.874	43.3051	10.974	8.90971	20.074	0.28907
1.875	43.2729	10.975	8.93887	20.075	0.26684
1.876	43.2407	10.976	8.9648	20.076	0.22979
1.877	43.273	10.977	8.99396	20.077	0.18726
1.878	43.273	10.978	9.02312	20.078	0.13861
1.879	43.112	10.979	9.06839	20.079	0.09963
1.88	43.3054	10.98	9.10078	20.08	0.06644
1.881	43.4343	10.981	9.12994	20.081	0.0484
1.882	43.241	10.982	9.13332	20.082	0.0484
1.883	43.37	10.983	9.14315	20.083	0.06354
1.884	43.37	10.984	9.13043	20.084	0.09641
1.885	43.2734	10.985	9.09515	20.085	0.13733
1.886	43.3379	10.986	9.07598	20.086	0.18565
1.887	43.3379	10.987	9.03104	20.087	0.22883
1.888	43.2413	10.988	8.99899	20.088	0.26362
1.889	43.3058	10.989	8.96693	20.089	0.28714
1.89	43.3703	10.99	8.9671	20.09	0.29327
1.891	43.3059	10.991	8.94149	20.091	0.28231
1.892	43.4026	10.992	8.96742	20.092	0.25622
1.893	43.2416	10.993	8.96759	20.093	0.21498
1.894	43.2094	10.994	9.00964	20.094	0.17277
1.895	43.3061	10.995	9.06779	20.095	0.12283
1.896	43.3384	10.996	9.09051	20.096	0.08578
1.897	43.3384	10.997	9.12289	20.097	0.05646
1.898	43.3063	10.998	9.14561	20.098	0.04648
1.899	43.4352	10.999	9.14577	20.099	0.04938
1.9	43.2419	11	9.15238	20.1	0.07741
1.901	43.4031	11.001	9.12032	20.101	0.12251
1.902	43.4031	11.002	9.11082	20.102	0.14668
1.903	43.2421	11.003	9.05944	20.103	0.18953
1.904	43.4032	11.004	9.03061	20.104	0.22819
1.905	43.4355	11.005	8.99533	20.105	0.27169
1.906	43.2422	11.006	8.97616	20.106	0.28909
1.907	43.3389	11.007	8.96344	20.107	0.29166
1.908	43.4034	11.008	8.94427	20.108	0.27394
1.909	43.339	11.009	9.00243	20.109	0.24366
1.91	43.3391	11.01	9.00581	20.11	0.20145
1.911	43.3069	11.011	9.05108	20.111	0.15281
1.912	43.3714	11.012	9.0738	20.112	0.10931
1.913	43.3392	11.013	9.12229	20.113	0.07484
1.914	43.4037	11.014	9.14501	20.114	0.04971
1.915	43.3393	11.015	9.16772	20.115	0.04423
1.916	43.3394	11.016	9.17111	20.116	0.05454
1.917	43.4039	11.017	9.1455	20.117	0.08096
1.918	43.3395	11.018	9.12311	20.118	0.12027
1.919	43.404	11.019	9.09428	20.119	0.16473
1.92	43.404	11.02	9.06222	20.12	0.21306
1.921	43.3719	11.021	9.04628	20.121	0.2485
1.922	43.4363	11.022	8.99489	20.122	0.27879
1.923	43.3397	11.023	8.98217	20.123	0.29167
1.924	43.4687	11.024	8.963	20.124	0.28684
1.925	43.4365	11.025	8.9825	20.125	0.2659
1.926	43.3721	11.026	9.01488	20.126	0.22885
1.927	43.3077	11.027	9.02793	20.127	0.18632
1.928	43.3078	11.028	9.08286	20.128	0.13767
1.929	43.3078	11.029	9.10558	20.129	0.0974
1.93	43.469	11.03	9.12507	20.13	0.0626
1.931	43.3079	11.031	9.1639	20.131	0.05487
1.932	43.4691	11.032	9.17051	20.132	0.0581
1.933	43.308	11.033	9.16101	20.133	0.05616
1.934	43.437	11.034	9.17728	20.134	0.08097
1.935	43.437	11.035	9.13556	20.135	0.11996
1.936	43.3404	11.036	9.0874	20.136	0.17827
1.937	43.4371	11.037	9.07145	20.137	0.22434
1.938	43.4049	11.038	9.02973	20.138	0.25946
1.939	43.3083	11.039	8.99768	20.139	0.28459
1.94	43.3728	11.04	8.98173	20.14	0.29072
1.941	43.3729	11.041	8.98189	20.141	0.28041
1.942	43.3407	11.042	8.97884	20.142	0.25495
1.943	43.373	11.043	9.02411	20.143	0.21404
1.944	43.373	11.044	9.06293	20.144	0.17022
1.945	43.3731	11.045	9.08887	20.145	0.12222
1.946	43.4053	11.046	9.13736	20.146	0.08646
1.947	43.4698	11.047	9.16652	20.147	0.05327
1.948	43.4699	11.048	9.18602	20.148	0.04167
1.949	43.4377	11.049	9.18296	20.149	0.04618
1.95	43.47	11.05	9.1799	20.15	0.06648
1.951	43.5344	11.051	9.14462	20.151	0.10257
1.952	43.5023	11.052	9.10613	20.152	0.1451
1.953	43.3735	11.053	9.08696	20.153	0.19504
1.954	43.3735	11.054	9.02591	20.154	0.23434
1.955	43.3413	11.055	8.96486	20.155	0.26849
1.956	43.5025	11.056	8.94569	20.156	0.28589
1.957	43.4059	11.057	8.9233	20.157	0.28879
1.958	43.3737	11.058	8.90735	20.158	0.27365
1.959	43.3415	11.059	8.92363	20.159	0.24047
1.96	43.406	11.06	8.9399	20.16	0.20052
1.961	43.5027	11.061	8.97228	20.161	0.15412
1.962	43.3739	11.062	9.00144	20.162	0.11901
1.963	43.5028	11.063	9.06282	20.163	0.08421
1.964	43.3096	11.064	9.08554	20.164	0.04426
1.965	43.213	11.065	9.07926	20.165	0.03137
1.966	43.4063	11.066	9.09553	20.166	0.03814
1.967	43.4708	11.067	9.08281	20.167	0.07584
1.968	43.4387	11.068	9.02176	20.168	0.11482
1.969	43.4387	11.069	9.03481	20.169	0.15799
1.97	43.4065	11.07	8.97698	20.17	0.20729
1.971	43.3421	11.071	8.93848	20.171	0.24563
1.972	43.4389	11.072	8.8871	20.172	0.27624
1.973	43.3745	11.073	8.88081	20.173	0.28751
1.974	43.3745	11.074	8.85198	20.174	0.28333
1.975	43.3746	11.075	8.8747	20.175	0.26303
1.976	43.3424	11.076	8.88775	20.176	0.2263
1.977	43.4391	11.077	8.88147	20.177	0.18409
1.978	43.5358	11.078	8.94929	20.178	0.13609
1.979	43.4714	11.079	8.96234	20.179	0.0955
1.98	43.2137	11.08	8.98506	20.18	0.06199
1.981	43.4393	11.081	9.02389	20.181	0.04234
1.982	43.3749	11.082	9.00794	20.182	0.04169
1.983	43.4716	11.083	8.992	20.183	0.05523
1.984	43.6328	11.084	8.9535	20.184	0.0868
1.985	43.5039	11.085	8.90211	20.185	0.12707
1.986	43.3429	11.086	8.84428	20.186	0.17443
1.987	43.4396	11.087	8.76068	20.187	0.22051
1.988	43.4074	11.088	8.68674	20.188	0.2553
1.989	43.343	11.089	8.5677	20.189	0.28108
1.99	43.4075	11.09	8.47443	20.19	0.28688
1.991	43.2787	11.091	8.33927	20.191	0.27786
1.992	43.4076	11.092	8.25245	20.192	0.25241
1.993	43.4399	11.093	8.18495	20.193	0.22309
1.994	43.44	11.094	8.09491	20.194	0.18088
1.995	43.3111	11.095	8.01452	20.195	0.11709
1.996	43.4078	11.096	7.91159	20.196	0.07199
1.997	43.3757	11.097	7.73455	20.197	0.03945
1.998	43.4402	11.098	7.47052	20.198	0.03816
1.999	43.5369	11.099	7.39336	20.199	0.04235
[truncated: 7,226 more rows]

## Sheet: Fig.2f
0	0.24495	9.1	2.19277	18.2	-0.38936
0.001	0.08265	9.101	2.27925	18.201	-0.21863
0.002	-0.08842	9.102	2.26381	18.202	-0.02564
0.003	-0.244	9.103	2.14875	18.203	0.16136
0.004	-0.36196	9.104	1.9431	18.204	0.31481
0.005	-0.42545	9.105	1.66185	18.205	0.41173
0.006	-0.42525	9.106	1.32475	18.206	0.43707
0.007	-0.36114	9.107	0.95486	18.207	0.38584
0.008	-0.24188	9.108	0.57673	18.208	0.26389
0.009	-0.0841	9.109	0.21461	18.209	0.08719
0.01	0.09008	9.11	-0.10934	18.21	-0.1204
0.011	0.25612	9.111	-0.37662	18.211	-0.33039
0.012	0.39047	9.112	-0.57361	18.212	-0.51362
0.013	0.47391	9.113	-0.69244	18.213	-0.64439
0.014	0.49424	9.114	-0.73135	18.214	-0.70399
0.015	0.44803	9.115	-0.69455	18.215	-0.68343
0.016	0.34114	9.116	-0.59163	18.216	-0.58467
0.017	0.18794	9.117	-0.43661	18.217	-0.42042
0.018	0.00932	9.118	-0.2466	18.218	-0.21243
0.019	-0.17015	9.119	-0.04032	18.219	0.01152
0.02	-0.32566	9.12	0.16348	18.22	0.22143
0.021	-0.43559	9.121	0.34749	18.221	0.38925
0.022	-0.48455	9.122	0.49721	18.222	0.49275
0.023	-0.4655	9.123	0.60197	18.223	0.51855
0.024	-0.38079	9.124	0.65557	18.224	0.46402
0.025	-0.24184	9.125	0.65662	18.225	0.33756
0.026	-0.06757	9.126	0.60834	18.226	0.15739
0.027	0.11815	9.127	0.51804	18.227	-0.05095
0.028	0.28985	9.128	0.39633	18.228	-0.25829
0.029	0.42392	9.129	0.25595	18.229	-0.43584
0.03	0.5019	9.13	0.11061	18.23	-0.55925
0.031	0.51302	9.131	-0.02632	18.231	-0.61202
0.032	0.45566	9.132	-0.14293	18.232	-0.58777
0.033	0.33763	9.133	-0.22981	18.233	-0.49107
0.034	0.17501	9.134	-0.28072	18.234	-0.33683
0.035	-0.00999	9.135	-0.29306	18.235	-0.14809
0.036	-0.19217	9.136	-0.26792	18.236	0.04727
0.037	-0.34676	9.137	-0.2098	18.237	0.22044
0.038	-0.45282	9.138	-0.1261	18.238	0.34585
0.039	-0.49616	9.139	-0.02628	18.239	0.40478
0.04	-0.47119	9.14	0.07906	18.24	0.38806
0.041	-0.3817	9.141	0.17921	18.241	0.29736
0.042	-0.24028	9.142	0.26437	18.242	0.14504
0.043	-0.06652	9.143	0.3265	18.243	-0.04759
0.044	0.11571	9.144	0.35999	18.244	-0.25327
0.045	0.28159	9.145	0.36215	18.245	-0.44261
0.046	0.40877	9.146	0.33335	18.246	-0.58824
0.047	0.48045	9.147	0.2769	18.247	-0.66874
0.048	0.48763	9.148	0.19862	18.248	-0.67162
0.049	0.43034	9.149	0.10633	18.249	-0.59521
0.05	0.31748	9.15	0.00896	18.25	-0.44892
0.051	0.16557	9.151	-0.08421	18.251	-0.25198
0.052	-0.00367	9.152	-0.16447	18.252	-0.03085
0.053	-0.16636	9.153	-0.22445	18.253	0.1845
0.054	-0.29989	9.154	-0.25876	18.254	0.36471
0.055	-0.386	9.155	-0.26446	18.255	0.48515
0.056	-0.41337	9.156	-0.24125	18.256	0.52932
0.057	-0.37912	9.157	-0.19149	18.257	0.4912
0.058	-0.28915	9.158	-0.11987	18.258	0.37606
0.059	-0.15724	9.159	-0.03298	18.259	0.19976
0.06	-0.00303	9.16	0.06132	18.26	-0.01344
0.061	0.1508	9.161	0.15468	18.261	-0.23429
0.062	0.2818	9.162	0.23894	18.262	-0.43261
0.063	0.37094	9.163	0.30694	18.263	-0.58147
0.064	0.40532	9.164	0.35307	18.264	-0.66098
0.065	0.37996	9.165	0.37376	18.265	-0.661
0.066	0.29857	9.166	0.36775	18.266	-0.58255
0.067	0.1729	9.167	0.33614	18.267	-0.43765
0.068	0.02115	9.168	0.28224	18.268	-0.24757
0.069	-0.13472	9.169	0.21121	18.269	-0.03985
0.07	-0.27206	9.17	0.12959	18.27	0.15565
0.071	-0.37082	9.171	0.04466	18.271	0.31088
0.072	-0.41639	9.172	-0.03621	18.272	0.40366
0.073	-0.40172	9.173	-0.1062	18.273	0.42072
0.074	-0.32831	9.174	-0.15962	18.274	0.35964
0.075	-0.20606	9.175	-0.19237	18.275	0.22917
0.076	-0.05189	9.176	-0.20226	18.276	0.04798
0.077	0.11268	9.177	-0.18913	18.277	-0.15791
0.078	0.26453	9.178	-0.15479	18.278	-0.35889
0.079	0.38224	9.179	-0.10281	18.279	-0.52586
0.08	0.44911	9.18	-0.03813	18.28	-0.6344
0.081	0.45553	9.181	0.0334	18.281	-0.66824
0.082	0.40041	9.182	0.10558	18.282	-0.62156
0.083	0.29134	9.183	0.17237	18.283	-0.49987
0.084	0.14354	9.184	0.22849	18.284	-0.31929
0.085	-0.02224	9.185	0.26975	18.285	-0.10431
0.086	-0.18265	9.186	0.29343	18.286	0.11559
0.087	-0.31499	9.187	0.29846	18.287	0.31011
0.088	-0.40044	9.188	0.28539	18.288	0.45228
0.089	-0.4267	9.189	0.2563	18.289	0.52233
0.09	-0.3898	9.19	0.21453	18.29	0.51041
0.091	-0.29462	9.191	0.16435	18.291	0.41799
0.092	-0.1543	9.192	0.1105	18.292	0.2577
0.093	0.01159	9.193	0.05778	18.293	0.05155
0.094	0.17976	9.194	0.01058	18.294	-0.17214
0.095	0.32647	9.195	-0.02744	18.295	-0.38267
0.096	0.43084	9.196	-0.05368	18.296	-0.55126
0.097	0.47776	9.197	-0.06677	18.297	-0.65506
0.098	0.46005	9.198	-0.06663	18.298	-0.68034
0.099	0.37951	9.199	-0.05438	18.299	-0.62441
0.1	0.24664	9.2	-0.03221	18.3	-0.49595
0.101	0.07926	9.201	-0.0031	18.301	-0.31379
0.102	-0.09995	9.202	0.0295	18.302	-0.10423
0.103	-0.2666	9.203	0.06202	18.303	0.10267
0.104	-0.39799	9.204	0.09108	18.304	0.27734
0.105	-0.47621	9.205	0.11387	18.305	0.39487
0.106	-0.49065	9.206	0.12828	18.306	0.43855
0.107	-0.43948	9.207	0.13318	18.307	0.40224
0.108	-0.32987	9.208	0.12838	18.308	0.29124
0.109	-0.17704	9.209	0.11468	18.309	0.12154
0.11	-0.00206	9.21	0.09372	18.31	-0.08237
0.111	0.17097	9.211	0.06775	18.311	-0.291
0.112	0.31838	9.212	0.03946	18.312	-0.47399
0.113	0.42013	9.213	0.01168	18.313	-0.60444
0.114	0.46259	9.214	-0.01292	18.314	-0.66268
0.115	0.44046	9.215	-0.03204	18.315	-0.63916
0.116	0.35741	9.216	-0.04393	18.316	-0.53579
0.117	0.22558	9.217	-0.04757	18.317	-0.36578
0.118	0.06384	9.218	-0.04273	18.318	-0.15182
0.119	-0.10489	9.219	-0.02989	18.319	0.07702
0.12	-0.25683	9.22	-0.01026	18.32	0.28934
0.121	-0.37068	9.221	0.01444	18.321	0.45579
0.122	-0.43059	9.222	0.04213	18.322	0.55314
0.123	-0.42837	9.223	0.07055	18.323	0.56758
0.124	-0.36459	9.224	0.09751	18.324	0.49664
0.125	-0.2485	9.225	0.12105	18.325	0.34958
0.126	-0.09667	9.226	0.13957	18.326	0.14616
0.127	0.06936	9.227	0.15198	18.327	-0.08614
0.128	0.2261	9.228	0.15775	18.328	-0.31588
0.129	0.35145	9.229	0.15688	18.329	-0.51201
0.13	0.42779	9.23	0.14985	18.33	-0.64819
0.131	0.44448	9.231	0.13755	18.331	-0.70642
0.132	0.39933	9.232	0.12117	18.332	-0.67957
0.133	0.29888	9.233	0.10201	18.333	-0.57227
0.134	0.1575	9.234	0.08141	18.334	-0.4003
0.135	-0.00467	9.235	0.06057	18.335	-0.18837
0.136	-0.16457	9.236	0.04051	18.336	0.0334
0.137	-0.29945	9.237	0.02199	18.337	0.23365
0.138	-0.39013	9.238	0.00545	18.338	0.38421
0.139	-0.4237	9.239	-0.00892	18.339	0.46397
0.14	-0.39529	9.24	-0.02116	18.34	0.46191
0.141	-0.30885	9.241	-0.03148	18.341	0.37856
0.142	-0.17654	9.242	-0.04017	18.342	0.22592
0.143	-0.01705	9.243	-0.04752	18.343	0.02579
0.144	0.14702	9.244	-0.05376	18.344	-0.19334
0.145	0.29236	9.245	-0.059	18.345	-0.4003
0.146	0.39823	9.246	-0.06319	18.346	-0.56559
0.147	0.44935	9.247	-0.06617	18.347	-0.66555
0.148	0.43813	9.248	-0.06763	18.348	-0.68571
0.149	0.36567	9.249	-0.06724	18.349	-0.62278
0.15	0.24169	9.25	-0.06467	18.35	-0.48514
0.151	0.08316	9.251	-0.0597	18.351	-0.29169
0.152	-0.08807	9.252	-0.05227	18.352	-0.06918
0.153	-0.24832	9.253	-0.04258	18.353	0.15152
0.154	-0.37535	9.254	-0.03108	18.354	0.33977
0.155	-0.45155	9.255	-0.01849	18.355	0.46938
0.156	-0.46632	9.256	-0.00581	18.356	0.52235
0.157	-0.41762	9.257	0.00579	18.357	0.49135
0.158	-0.31222	9.258	0.01504	18.358	0.38071
0.159	-0.16477	9.259	0.02067	18.359	0.20588
0.16	0.00423	9.26	0.02158	18.36	-0.00882
0.161	0.17133	9.261	0.01689	18.361	-0.23355
0.162	0.31337	9.262	0.0061	18.362	-0.43717
0.163	0.41073	9.263	-0.01084	18.363	-0.59155
0.164	0.45008	9.264	-0.03349	18.364	-0.67555
0.165	0.42619	9.265	-0.06091	18.365	-0.67791
0.166	0.3427	9.266	-0.0917	18.366	-0.59884
0.167	0.21158	9.267	-0.12412	18.367	-0.44992
0.168	0.05144	9.268	-0.15615	18.368	-0.25245
0.169	-0.11508	9.269	-0.18571	18.369	-0.03443
0.17	-0.26448	9.27	-0.21078	18.37	0.17341
0.171	-0.37567	9.271	-0.22956	18.371	0.34192
0.172	-0.43298	9.272	-0.24069	18.372	0.4477
0.173	-0.42827	9.273	-0.24328	18.373	0.4763
0.174	-0.3621	9.274	-0.23706	18.374	0.42434
0.175	-0.24362	9.275	-0.22239	18.375	0.29989
0.176	-0.08929	9.276	-0.20024	18.376	0.12133
0.177	0.07947	9.277	-0.17212	18.377	-0.08526
0.178	0.23926	9.278	-0.13996	18.378	-0.28983
0.179	0.36804	9.279	-0.10595	18.379	-0.46262
0.18	0.44814	9.28	-0.0724	18.38	-0.57842
0.181	0.46881	9.281	-0.04149	18.381	-0.62013
0.182	0.42767	9.282	-0.01516	18.382	-0.58125
0.183	0.33104	9.283	0.0051	18.383	-0.46682
0.184	0.19302	9.284	0.01833	18.384	-0.29272
0.185	0.0335	9.285	0.02417	18.385	-0.08349
0.186	-0.12468	9.286	0.02289	18.386	0.13111
0.187	-0.25893	9.287	0.01534	18.387	0.32035
0.188	-0.35014	9.288	0.00286	18.388	0.4568
0.189	-0.38538	9.289	-0.01285	18.389	0.5203
0.19	-0.35971	9.29	-0.0299	18.39	0.50077
0.191	-0.2769	9.291	-0.04635	18.391	0.39976
0.192	-0.14892	9.292	-0.06045	18.392	0.23025
0.193	0.00578	9.293	-0.07075	18.393	0.01489
0.194	0.16483	9.294	-0.07623	18.394	-0.21709
0.195	0.30514	9.295	-0.07641	18.395	-0.43395
0.196	0.40612	9.296	-0.07137	18.396	-0.60589
0.197	0.45267	9.297	-0.06171	18.397	-0.70914
0.198	0.43728	9.298	-0.04855	18.398	-0.72936
0.199	0.36117	9.299	-0.03336	18.399	-0.66359
0.2	0.23414	9.3	-0.01782	18.4	-0.52074
0.201	0.07323	9.301	-0.00371	18.401	-0.32031
0.202	-0.09959	9.302	0.00731	18.402	-0.08975
0.203	-0.26053	9.303	0.01383	18.403	0.13943
0.204	-0.38726	9.304	0.01481	18.404	0.33596
0.205	-0.46205	9.305	0.0097	18.405	0.4732
0.206	-0.47424	9.306	-0.00152	18.406	0.53282
0.207	-0.4218	9.307	-0.01835	18.407	0.50733
0.208	-0.3116	9.308	-0.03982	18.408	0.40112
0.209	-0.15848	9.309	-0.06453	18.409	0.22974
0.21	0.01673	9.31	-0.09085	18.41	0.0178
0.211	0.19016	9.311	-0.117	18.411	-0.20461
0.212	0.33815	9.312	-0.14123	18.412	-0.40607
0.213	0.44051	9.313	-0.16199	18.413	-0.55828
0.214	0.48338	9.314	-0.17799	18.414	-0.64002
0.215	0.46105	9.315	-0.18839	18.415	-0.64012
0.216	0.37684	9.316	-0.19279	18.416	-0.55898
0.217	0.24253	9.317	-0.19129	18.417	-0.40852
0.218	0.0768	9.318	-0.18445	18.418	-0.21046
0.219	-0.09744	9.319	-0.1732	18.419	0.00676
0.22	-0.25618	9.32	-0.1588	18.42	0.21201
0.221	-0.37768	9.321	-0.14265	18.421	0.37584
0.222	-0.44547	9.322	-0.12623	18.422	0.47469
0.223	-0.4506	9.323	-0.11088	18.423	0.49417
0.224	-0.39287	9.324	-0.09776	18.424	0.43113
0.225	-0.28083	9.325	-0.08771	18.425	0.2941
0.226	-0.13052	9.326	-0.08118	18.426	0.1021
0.227	0.03673	9.327	-0.07825	18.427	-0.11807
0.228	0.19739	9.328	-0.07858	18.428	-0.33553
0.229	0.32894	9.329	-0.08153	18.429	-0.51974
0.23	0.41307	9.33	-0.08616	18.43	-0.64478
0.231	0.43821	9.331	-0.09139	18.431	-0.69296
0.232	0.40112	9.332	-0.09609	18.432	-0.65738
0.233	0.30732	9.333	-0.09923	18.433	-0.54289
0.234	0.1703	9.334	-0.09991	18.434	-0.36536
0.235	0.00958	9.335	-0.09754	18.435	-0.14953
0.236	-0.15205	9.336	-0.09182	18.436	0.07451
0.237	-0.29171	9.337	-0.08282	18.437	0.27557
0.238	-0.38969	9.338	-0.07095	18.438	0.42571
0.239	-0.43217	9.339	-0.05692	18.439	0.5042
0.24	-0.41318	9.34	-0.04167	18.44	0.5004
0.241	-0.33544	9.341	-0.02628	18.441	0.41531
0.242	-0.20991	9.342	-0.01188	18.442	0.26137
0.243	-0.05429	9.343	0.00047461	18.443	0.06071
0.244	0.10953	9.344	0.0099	18.444	-0.15795
0.245	0.25851	9.345	0.01573	18.445	-0.36342
0.246	0.37176	9.346	0.01765	18.446	-0.52638
0.247	0.43343	9.347	0.01563	18.447	-0.62361
0.248	0.43497	9.348	0.00999	18.448	-0.64119
0.249	0.37634	9.349	0.00135	18.449	-0.57657
0.25	0.26596	9.35	-0.00942	18.45	-0.43888
0.251	0.1196	9.351	-0.02133	18.451	-0.24767
0.252	-0.04191	9.352	-0.03327	18.452	-0.03013
0.253	-0.1956	9.353	-0.04422	18.453	0.18273
0.254	-0.31957	9.354	-0.05325	18.454	0.36048
0.255	-0.39612	9.355	-0.05963	18.455	0.47763
0.256	-0.41422	9.356	-0.06291	18.456	0.51722
0.257	-0.37111	9.357	-0.06293	18.457	0.47328
0.258	-0.27266	9.358	-0.05985	18.458	0.35173
0.259	-0.13262	9.359	-0.05409	18.459	0.16957
0.26	0.02936	9.36	-0.04631	18.46	-0.04749
0.261	0.19042	9.361	-0.03737	18.461	-0.2686
0.262	0.32773	9.362	-0.0282	18.462	-0.46217
0.263	0.4217	9.363	-0.01974	18.463	-0.60032
0.264	0.45871	9.364	-0.01285	18.464	-0.66284
0.265	0.43304	9.365	-0.00828	18.465	-0.6401
0.266	0.34772	9.366	-0.00652	18.466	-0.5345
0.267	0.21414	9.367	-0.00787	18.467	-0.36018
0.268	0.05043	9.368	-0.01234	18.468	-0.14109
0.269	-0.12098	9.369	-0.01971	18.469	0.09229
0.27	-0.27651	9.37	-0.02957	18.47	0.30724
0.271	-0.3947	9.371	-0.0413	18.471	0.47338
0.272	-0.45917	9.372	-0.05422	18.472	0.56696
0.273	-0.46094	9.373	-0.06761	18.473	0.57421
0.274	-0.39962	9.374	-0.08077	18.474	0.49342
0.275	-0.28353	9.375	-0.09309	18.475	0.33518
0.276	-0.12853	9.376	-0.10413	18.476	0.121
0.277	0.04422	9.377	-0.11359	18.477	-0.1196
0.278	0.21111	9.378	-0.12134	18.478	-0.35319
0.279	0.34944	9.379	-0.12745	18.479	-0.54708
0.28	0.44047	9.38	-0.1321	18.48	-0.67384
0.281	0.47205	9.381	-0.13557	18.481	-0.71522
0.282	0.44026	9.382	-0.1382	18.482	-0.66467
0.283	0.34994	9.383	-0.14031	18.483	-0.52835
0.284	0.21394	9.384	-0.14218	18.484	-0.32431
0.285	0.05137	9.385	-0.14396	18.485	-0.08006
0.286	-0.11514	9.386	-0.14569	18.486	0.1712
0.287	-0.26257	9.387	-0.14726	18.487	0.39521
0.288	-0.37071	9.388	-0.14842	18.488	0.56135
0.289	-0.42498	9.389	-0.14879	18.489	0.64687
0.29	-0.41838	9.39	-0.14795	18.49	0.64014
0.291	-0.3525	9.391	-0.14544	18.491	0.5422
0.292	-0.23718	9.392	-0.14084	18.492	0.36668
0.293	-0.08914	9.393	-0.13381	18.493	0.13794
0.294	0.07044	9.394	-0.12421	18.494	-0.11232
0.295	0.21887	9.395	-0.11204	18.495	-0.3494
0.296	0.33514	9.396	-0.09758	18.496	-0.54042
0.297	0.4029	9.397	-0.08128	18.497	-0.65887
0.298	0.41271	9.398	-0.06385	18.498	-0.68828
0.299	0.36334	9.399	-0.04616	18.499	-0.6245
0.3	0.2619	9.4	-0.02918	18.5	-0.47628
0.301	0.12284	9.401	-0.01396	18.501	-0.26405
0.302	-0.03411	9.402	-0.00148	18.502	-0.01711
0.303	-0.18678	9.403	0.00739	18.503	0.23043
0.304	-0.31362	9.404	0.01196	18.504	0.44441
0.305	-0.39679	9.405	0.01183	18.505	0.59526
0.306	-0.42462	9.406	0.00692	18.506	0.66216
0.307	-0.39328	9.407	-0.00252	18.507	0.63583
0.308	-0.30726	9.408	-0.01591	18.508	0.51984
0.309	-0.17876	9.409	-0.03236	18.509	0.33003
0.31	-0.02591	9.41	-0.05071	18.51	0.09234
0.311	0.12975	9.411	-0.06965	18.511	-0.16087
0.312	0.26632	9.412	-0.0878	18.512	-0.3953
0.313	0.36468	9.413	-0.10379	18.513	-0.57944
0.314	0.41111	9.414	-0.11642	18.514	-0.68898
0.315	0.39927	9.415	-0.12472	18.515	-0.7101
0.316	0.33106	9.416	-0.12802	18.516	-0.64134
0.317	0.21636	9.417	-0.12608	18.517	-0.49376
0.318	0.07164	9.418	-0.11905	18.518	-0.28926
0.319	-0.0824	9.419	-0.1075	18.519	-0.05754
0.32	-0.22369	9.42	-0.09238	18.52	0.16818
0.321	-0.33196	9.421	-0.07497	18.521	0.35578
0.322	-0.39158	9.422	-0.05678	18.522	0.47879
0.323	-0.39373	9.423	-0.0394	18.523	0.52009
0.324	-0.33771	9.424	-0.02445	18.524	0.47425
0.325	-0.231	9.425	-0.01337	18.525	0.34831
0.326	-0.08823	9.426	-0.00739	18.526	0.16071
0.327	0.07087	9.427	-0.00733	18.527	-0.0613
0.328	0.22421	9.428	-0.0136	18.528	-0.28557
0.329	0.35045	9.429	-0.0261	18.529	-0.47956
0.33	0.43202	9.43	-0.04427	18.53	-0.61499
0.331	0.45752	9.431	-0.06706	18.531	-0.67179
0.332	0.42337	9.432	-0.09303	18.532	-0.641
0.333	0.33425	9.433	-0.12043	18.533	-0.526
0.334	0.20252	9.434	-0.14736	18.534	-0.34213
0.335	0.0464	9.435	-0.17184	18.535	-0.11449
0.336	-0.11251	9.436	-0.19203	18.536	0.12551
0.337	-0.25232	9.437	-0.20632	18.537	0.34456
0.338	-0.35386	9.438	-0.21347	18.538	0.51213
0.339	-0.40339	9.439	-0.21273	18.539	0.60469
0.34	-0.39452	9.44	-0.20386	18.54	0.60908
0.341	-0.32906	9.441	-0.18718	18.541	0.5243
0.342	-0.21678	9.442	-0.16357	18.542	0.3617
0.343	-0.07401	9.443	-0.1344	18.543	0.1434
0.344	0.07867	9.444	-0.10143	18.544	-0.10078
0.345	0.21934	9.445	-0.06668	18.545	-0.33748
0.346	0.32782	9.446	-0.03234	18.546	-0.53439
0.347	0.38852	9.447	-0.000531169	18.547	-0.66477
0.348	0.39267	9.448	0.02678	18.548	-0.71116
0.349	0.33951	9.449	0.04795	18.549	-0.66773
0.35	0.23648	9.45	0.06177	18.55	-0.54108
0.351	0.09813	9.451	0.06756	18.551	-0.34931
0.352	-0.05591	9.452	0.0652	18.552	-0.1194
0.353	-0.20364	9.453	0.05515	18.553	0.11654
0.354	-0.32382	9.454	0.03839	18.554	0.32575
0.355	-0.39896	9.455	0.01636	18.555	0.47945
0.356	-0.41774	9.456	-0.00917	18.556	0.55678
0.357	-0.37669	9.457	-0.03621	18.557	0.5477
0.358	-0.28065	9.458	-0.06273	18.558	0.45433
0.359	-0.14217	9.459	-0.08679	18.559	0.29058
0.36	0.02022	9.46	-0.10671	18.56	0.08017
0.361	0.18458	9.461	-0.12117	18.561	-0.1468
0.362	0.32858	9.462	-0.1293	18.562	-0.35808
0.363	0.43255	9.463	-0.13077	18.563	-0.52384
0.364	0.48225	9.464	-0.12577	18.564	-0.62087
0.365	0.47082	9.465	-0.11497	18.565	-0.63583
0.366	0.39971	9.466	-0.09951	18.566	-0.56708
0.367	0.27845	9.467	-0.08083	18.567	-0.42491
0.368	0.12339	9.468	-0.06061	18.568	-0.23
0.369	-0.04465	9.469	-0.04057	18.569	-0.01049
0.37	-0.20319	9.47	-0.02237	18.57	0.20203
0.371	-0.33123	9.471	-0.00745	18.571	0.37704
0.372	-0.41215	9.472	0.00308	18.572	0.48939
0.373	-0.43592	9.473	0.00852	18.573	0.5229
0.374	-0.40048	9.474	0.00863	18.574	0.47268
0.375	-0.31195	9.475	0.00364	18.575	0.34577
0.376	-0.1837	9.476	-0.00577	18.576	0.16023
0.377	-0.03447	9.477	-0.01853	18.577	-0.05748
0.378	0.11435	9.478	-0.0333	18.578	-0.27616
0.379	0.24167	9.479	-0.04859	18.579	-0.46438
0.38	0.32972	9.48	-0.06287	18.58	-0.59485
0.381	0.36648	9.481	-0.07471	18.581	-0.64837
0.382	0.34735	9.482	-0.08291	18.582	-0.61652
0.383	0.27578	9.483	-0.08661	18.583	-0.50294
0.384	0.16268	9.484	-0.08533	18.584	-0.32283
0.385	0.02491	9.485	-0.07904	18.585	-0.1009
0.386	-0.11718	9.486	-0.06814	18.586	0.13215
0.387	-0.24265	9.487	-0.05341	18.587	0.34382
0.388	-0.33292	9.488	-0.03597	18.588	0.50444
0.389	-0.37445	9.489	-0.01714	18.589	0.5913
0.39	-0.36061	9.49	0.00164	18.59	0.59188
0.391	-0.2927	9.491	0.01898	18.591	0.5056
0.392	-0.17972	9.492	0.03363	18.592	0.34395
0.393	-0.03711	9.493	0.0446	18.593	0.12893
0.394	0.11535	9.494	0.05124	18.594	-0.11003
0.395	0.25641	9.495	0.05332	18.595	-0.34011
0.396	0.36627	9.496	0.05099	18.596	-0.52971
0.397	0.42939	9.497	0.04482	18.597	-0.65283
0.398	0.43669	9.498	0.03572	18.598	-0.69266
0.399	0.38682	9.499	0.02485	18.599	-0.64396
0.4	0.28638	9.5	0.01353	18.6	-0.51373
0.401	0.14899	9.501	0.00309	18.601	-0.32029
0.402	-0.00658	9.502	-0.00521	18.602	-0.09064
0.403	-0.15904	9.503	-0.01034	18.603	0.14327
0.404	-0.28755	9.504	-0.01153	18.604	0.34897
0.405	-0.37458	9.505	-0.00842	18.605	0.49804
0.406	-0.40841	9.506	-0.00102	18.606	0.57004
0.407	-0.38469	9.507	0.01027	18.607	0.5553
0.408	-0.30708	9.508	0.02466	18.608	0.45627
0.409	-0.1867	9.509	0.04109	18.609	0.28712
0.41	-0.04055	9.51	0.05833	18.61	0.07173
0.411	0.11084	9.511	0.07502	18.611	-0.15972
0.412	0.24633	9.512	0.08988	18.612	-0.37494
0.413	0.3471	9.513	0.10175	18.613	-0.54409
0.414	0.39927	9.514	0.10975	18.614	-0.64393
0.415	0.39586	9.515	0.1133	18.615	-0.66106
0.416	0.33773	9.516	0.1122	18.616	-0.59372
0.417	0.23342	9.517	0.10665	18.617	-0.45201
0.418	0.09796	9.518	0.09719	18.618	-0.25639
0.419	-0.04926	9.519	0.08468	18.619	-0.03479
0.42	-0.18723	9.52	0.07019	18.62	0.18144
0.421	-0.2963	9.521	0.05493	18.621	0.36188
0.422	-0.36091	9.522	0.04008	18.622	0.48139
0.423	-0.37178	9.523	0.02677	18.623	0.52362
0.424	-0.32725	9.524	0.01589	18.624	0.4833
0.425	-0.23349	9.525	0.00806	18.625	0.36693
0.426	-0.10361	9.526	0.00355	18.626	0.19183
0.427	0.04412	9.527	0.0023	18.627	-0.01637
0.428	0.1889	9.528	0.00389	18.628	-0.22742
0.429	0.31025	9.529	0.00761	18.629	-0.41071
0.43	0.39095	9.53	0.0125	18.63	-0.53973
0.431	0.41939	9.531	0.01752	18.631	-0.59579
0.432	0.39126	9.532	0.02157	18.632	-0.57071
0.433	0.31012	9.533	0.02364	18.633	-0.46801
0.434	0.18694	9.534	0.02294	18.634	-0.3024
0.435	0.03855	9.535	0.0189	18.635	-0.09772
0.436	-0.1147	9.536	0.01133	18.636	0.11647
0.437	-0.25175	9.537	0.00035069	18.637	0.30905
0.438	-0.35379	9.538	-0.01354	18.638	0.45185
0.439	-0.40685	9.539	-0.02954	18.639	0.52361
0.44	-0.40375	9.54	-0.04662	18.64	0.51311
0.441	-0.34509	9.541	-0.0636	18.641	0.42078
0.442	-0.23913	9.542	-0.07924	18.642	0.25873
0.443	-0.10066	9.543	-0.09238	18.643	0.0491
0.444	0.05115	9.544	-0.10204	18.644	-0.17902
0.445	0.19533	9.545	-0.10749	18.645	-0.39366
0.446	0.31214	9.546	-0.10832	18.646	-0.56445
0.447	0.38576	9.547	-0.1045	18.647	-0.66693
0.448	0.40649	9.548	-0.09636	18.648	-0.68602
0.449	0.37211	9.549	-0.08457	18.649	-0.6182
0.45	0.28813	9.55	-0.07007	18.65	-0.47208
0.451	0.16701	9.551	-0.05399	18.651	-0.26723
0.452	0.02637	9.552	-0.03759	18.652	-0.03153
0.453	-0.1135	9.553	-0.02206	18.653	0.20268
0.454	-0.2325	9.554	-0.00849	18.654	0.40311
0.455	-0.31358	9.555	0.00223	18.655	0.54202
0.456	-0.3451	9.556	0.00953	18.656	0.60009
0.457	-0.32252	9.557	0.01317	18.657	0.56913
0.458	-0.24902	9.558	0.01327	18.658	0.45324
0.459	-0.13504	9.559	0.01027	18.659	0.26829
0.46	0.00318	9.56	0.00494	18.66	0.03974
0.461	0.14585	9.561	-0.00177	18.661	-0.20093
0.462	0.27246	9.562	-0.00874	18.662	-0.4205
0.463	0.36466	9.563	-0.01485	18.663	-0.58869
0.464	0.40883	9.564	-0.01905	18.664	-0.68232
0.465	0.39802	9.565	-0.02044	18.665	-0.68849
0.466	0.33296	9.566	-0.0184	18.666	-0.60641
0.467	0.22199	9.567	-0.01259	18.667	-0.44744
0.468	0.07991	9.568	-0.00301	18.668	-0.23351
0.469	-0.07405	9.569	0.01002	18.669	0.00599
0.47	-0.2189	9.57	0.02587	18.67	0.23826
0.471	-0.33476	9.571	0.04369	18.671	0.4317
0.472	-0.4057	9.572	0.06246	18.672	0.56029
0.473	-0.42187	9.573	0.08107	18.673	0.60718
0.474	-0.38091	9.574	0.09845	18.674	0.56698
0.475	-0.28828	9.575	0.11363	18.675	0.44646
0.476	-0.15651	9.576	0.12581	18.676	0.26352
0.477	-0.00344	9.577	0.13446	18.677	0.04464
0.478	0.1502	9.578	0.13929	18.678	-0.17894
0.479	0.2837	9.579	0.14029	18.679	-0.37559
0.48	0.37917	9.58	0.13772	18.68	-0.51779
0.481	0.42406	9.581	0.13204	18.681	-0.58601
0.482	0.41282	9.582	0.12387	18.682	-0.57141
0.483	0.34767	9.583	0.11392	18.683	-0.47704
0.484	0.23821	9.584	0.10289	18.684	-0.31741
0.485	0.10011	9.585	0.09141	18.685	-0.11633
0.486	-0.04713	9.586	0.07997	18.686	0.09646
0.487	-0.1829	9.587	0.06887	18.687	0.2896
0.488	-0.28837	9.588	0.05821	18.688	0.43454
0.489	-0.34907	9.589	0.04785	18.689	0.50967
0.49	-0.35692	9.59	0.03742	18.69	0.50342
0.491	-0.31132	9.591	0.0264	18.691	0.41591
0.492	-0.21919	9.592	0.01412	18.692	0.25898
0.493	-0.09399	9.593	-0.000151881	18.693	0.05457
0.494	0.04621	9.594	-0.01717	18.694	-0.16843
0.495	0.18126	9.595	-0.03761	18.695	-0.37821
0.496	0.29174	9.596	-0.06205	18.696	-0.5446
0.497	0.36174	9.597	-0.0909	18.697	-0.64333
0.498	0.38101	9.598	-0.12438	18.698	-0.65958
0.499	0.34644	9.599	-0.1625	18.699	-0.59007
0.5	0.26244	9.6	-0.20505	18.7	-0.44364
0.501	0.14033	9.601	-0.25165	18.701	-0.24006
0.502	-0.00322	9.602	-0.30173	18.702	-0.00735
0.503	-0.1486	9.603	-0.35459	18.703	0.22217
0.504	-0.27593	9.604	-0.40944	18.704	0.41638
0.505	-0.36784	9.605	-0.46542	18.705	0.54785
0.506	-0.41191	9.606	-0.52164	18.706	0.59778
0.507	-0.40235	9.607	-0.5772	18.707	0.55863
0.508	-0.34076	9.608	-0.63122	18.708	0.43525
0.509	-0.23592	9.609	-0.68287	18.709	0.24431
0.51	-0.10246	9.61	-0.73133	18.71	0.01202
0.511	0.04116	9.611	-0.77583	18.711	-0.2295
0.512	0.17528	9.612	-0.81567	18.712	-0.44662
0.513	0.28179	9.613	-0.85018	18.713	-0.6089
0.514	0.34665	9.614	-0.8788	18.714	-0.69331
0.515	0.36179	9.615	-0.90104	18.715	-0.68745
0.516	0.32624	9.616	-0.91656	18.716	-0.59133
0.517	0.24613	9.617	-0.92519	18.717	-0.41735
0.518	0.13374	9.618	-0.92698	18.718	-0.18865
0.519	0.00566	9.619	-0.92221	18.719	0.06405
0.52	-0.11965	9.62	-0.91148	18.72	0.30675
0.521	-0.22467	9.621	-0.89569	18.721	0.50677
0.522	-0.29539	9.622	-0.87607	18.722	0.63731
0.523	-0.32342	9.623	-0.85415	18.723	0.68111
0.524	-0.30739	9.624	-0.83173	18.724	0.63277
0.525	-0.25324	9.625	-0.8108	18.725	0.49952
0.526	-0.17352	9.626	-0.79345	18.726	0.30008
0.527	-0.08575	9.627	-0.78174	18.727	0.06212
0.528	-0.00999	9.628	-0.7776	18.728	-0.1817
0.529	0.03397	9.629	-0.78264	18.729	-0.39822
0.53	0.02938	9.63	-0.79807	18.73	-0.55842
0.531	-0.03495	9.631	-0.82455	18.731	-0.64136
0.532	-0.16298	9.632	-0.86207	18.732	-0.63712
0.533	-0.35065	9.633	-0.90997	18.733	-0.54801
0.534	-0.58617	9.634	-0.96687	18.734	-0.38821
0.535	-0.85141	9.635	-1.03072	18.735	-0.18166
0.536	-1.12408	9.636	-1.09891	18.736	0.04137
0.537	-1.38054	9.637	-1.16843	18.737	0.24859
0.538	-1.5988	9.638	-1.23598	18.738	0.41029
0.539	-1.76124	9.639	-1.29826	18.739	0.50347
0.54	-1.85688	9.64	-1.35216	18.74	0.51515
0.541	-1.88265	9.641	-1.39498	18.741	0.44409
0.542	-1.8437	9.642	-1.42465	18.742	0.30095
0.543	-1.75256	9.643	-1.43989	18.743	0.10673
0.544	-1.62741	9.644	-1.44034	18.744	-0.11026
0.545	-1.48956	9.645	-1.42663	18.745	-0.31847
0.546	-1.36061	9.646	-1.40032	18.746	-0.4876
0.547	-1.25958	9.647	-1.36389	18.747	-0.59296
0.548	-1.20048	9.648	-1.32054	18.748	-0.61898
0.549	-1.19057	9.649	-1.27402	18.749	-0.56145
0.55	-1.22967	9.65	-1.22836	18.75	-0.42815
0.551	-1.31038	9.651	-1.1876	18.751	-0.23776
0.552	-1.41942	9.652	-1.15553	18.752	-0.01723
0.553	-1.53973	9.653	-1.13542	18.753	0.20205
0.554	-1.65307	9.654	-1.12976	18.754	0.3887
0.555	-1.74273	9.655	-1.14015	18.755	0.51578
0.556	-1.79608	9.656	-1.16712	18.756	0.56472
0.557	-1.80641	9.657	-1.21016	18.757	0.52792
0.558	-1.77395	9.658	-1.26772	18.758	0.40993
0.559	-1.70595	9.659	-1.33737	18.759	0.22686
0.56	-1.61562	9.66	-1.41594	18.76	0.00416
0.561	-1.52032	9.661	-1.49979	18.761	-0.22695
0.562	-1.43911	9.662	-1.58508	18.762	-0.4338
0.563	-1.39	9.663	-1.66802	18.763	-0.58692
0.564	-1.38739	9.664	-1.74515	18.764	-0.66416
0.565	-1.4399	9.665	-1.81359	18.765	-0.65389
0.566	-1.54913	9.666	-1.87121	18.766	-0.55664
0.567	-1.7092	9.667	-1.91675	18.767	-0.3851
0.568	-1.90747	9.668	-1.94988	18.768	-0.16241
0.569	-2.12612	9.669	-1.97117	18.769	0.08102
0.57	-2.34445	9.67	-1.98201	18.77	0.31176
0.571	-2.54159	9.671	-1.98442	18.771	0.49797
0.572	-2.69926	9.672	-1.9809	18.772	0.61386
0.573	-2.80414	9.673	-1.97417	18.773	0.64326
0.574	-2.84963	9.674	-1.96694	18.774	0.58193
0.575	-2.83662	9.675	-1.96167	18.775	0.43813
0.576	-2.77334	9.676	-1.96041	18.776	0.23148
0.577	-2.67417	9.677	-1.96462	18.777	-0.00977
0.578	-2.55763	9.678	-1.97511	18.778	-0.25263
0.579	-2.44388	9.679	-1.99199	18.779	-0.46402
0.58	-2.35198	9.68	-2.01468	18.78	-0.6153
0.581	-2.29733	9.681	-2.0421	18.781	-0.68631
0.582	-2.28973	9.682	-2.07269	18.782	-0.66808
0.583	-2.33209	9.683	-2.10469	18.783	-0.56413
0.584	-2.42026	9.684	-2.13628	18.784	-0.38984
0.585	-2.54372	9.685	-2.16575	18.785	-0.17036
0.586	-2.68723	9.686	-2.19175	18.786	0.06303
0.587	-2.83308	9.687	-2.21335	18.787	0.27731
0.588	-2.96363	9.688	-2.23017	18.788	0.44233
0.589	-3.06394	9.689	-2.24241	18.789	0.53508
0.59	-3.12382	9.69	-2.25082	18.79	0.54292
0.591	-3.13934	9.691	-2.25665	18.791	0.4653
0.592	-3.11338	9.692	-2.26151	18.792	0.31386
0.593	-3.0552	9.693	-2.26721	18.793	0.11072
0.594	-2.97915	9.694	-2.27564	18.794	-0.11464
0.595	-2.9026	9.695	-2.28852	18.795	-0.32955
0.596	-2.8435	9.696	-2.30732	18.796	-0.50281
0.597	-2.81778	9.697	-2.33304	18.797	-0.60911
0.598	-2.83705	9.698	-2.3662	18.798	-0.63261
0.599	-2.90697	9.699	-2.40673	18.799	-0.56921
0.6	-3.02628	9.7	-2.45403	18.8	-0.4272
0.601	-3.18695	9.701	-2.50695	18.801	-0.22605
0.602	-3.37518	9.702	-2.56399	18.802	0.00625
0.603	-3.57323	9.703	-2.62334	18.803	0.23714
0.604	-3.76179	9.704	-2.6831	18.804	0.43405
0.605	-3.9226	9.705	-2.74141	18.805	0.569
0.606	-4.04087	9.706	-2.79661	18.806	0.62255
0.607	-4.10737	9.707	-2.84739	18.807	0.58655
0.608	-4.11957	9.708	-2.89288	18.808	0.46534
0.609	-4.08206	9.709	-2.9327	18.809	0.27513
0.61	-4.00587	9.71	-2.96698	18.81	0.04184
0.611	-3.90698	9.711	-2.99635	18.811	-0.2026
0.612	-3.80415	9.712	-3.02183	18.812	-0.4246
0.613	-3.71641	9.713	-3.04472	18.813	-0.59369
0.614	-3.66046	9.714	-3.06652	18.814	-0.68671
0.615	-3.64847	9.715	-3.08873	18.815	-0.69109
0.616	-3.68651	9.716	-3.11275	18.816	-0.60657
0.617	-3.77374	9.717	-3.13971	18.817	-0.44526
0.618	-3.90269	9.718	-3.17046	18.818	-0.22994
0.619	-4.06033	9.719	-3.2054	18.819	0.00916
0.62	-4.22992	9.72	-3.24455	18.82	0.23857
0.621	-4.39342	9.721	-3.28753	18.821	0.4263
0.622	-4.53397	9.722	-3.33361	18.822	0.54628
0.623	-4.63826	9.723	-3.38183	18.823	0.58207
0.624	-4.69837	9.724	-3.43107	18.824	0.5291
0.625	-4.71281	9.725	-3.4802	18.825	0.39534
0.626	-4.68673	9.726	-3.5282	18.826	0.20015
0.627	-4.63118	9.727	-3.57424	18.827	-0.02845
0.628	-4.56152	9.728	-3.61778	18.828	-0.25772
0.629	-4.49529	9.729	-3.65862	18.829	-0.45483
0.63	-4.44973	9.73	-3.69693	18.83	-0.59146
0.631	-4.43941	9.731	-3.73319	18.831	-0.64784
0.632	-4.47413	9.732	-3.76818	18.832	-0.61551
0.633	-4.55763	9.733	-3.80289	18.833	-0.49854
0.634	-4.68702	9.734	-3.83837	18.834	-0.31297
0.635	-4.85314	9.735	-3.8757	18.835	-0.0846
0.636	-5.04188	9.736	-3.91582	18.836	0.15464
0.637	-5.23606	9.737	-3.95945	18.837	0.37116
0.638	-5.41783	9.738	-4.00701	18.838	0.53445
0.639	-5.57109	9.739	-4.05859	18.839	0.62131
0.64	-5.6837	9.74	-4.11391	18.84	0.61915
0.641	-5.74916	9.741	-4.17235	18.841	0.52777
0.642	-5.76746	9.742	-4.23299	18.842	0.3594
0.643	-5.74509	9.743	-4.29473	18.843	0.13702
0.644	-5.69413	9.744	-4.35632	18.844	-0.10889
0.645	-5.63055	9.745	-4.41651	18.845	-0.34454
0.646	-5.57206	9.746	-4.47416	18.846	-0.53757
0.647	-5.53559	9.747	-4.52831	18.847	-0.66161
0.648	-5.53505	9.748	-4.57827	18.848	-0.69986
0.649	-5.57933	9.749	-4.6237	18.849	-0.64753
0.65	-5.67115	9.75	-4.66457	18.85	-0.51239
0.651	-5.80665	9.751	-4.70122	18.851	-0.31372
0.652	-5.97597	9.752	-4.73428	18.852	-0.07958
0.653	-6.16457	9.753	-4.76459	18.853	0.1572
0.654	-6.35525	9.754	-4.79317	18.854	0.36355
0.655	-6.53055	9.755	-4.82107	18.855	0.5109
0.656	-6.67514	9.756	-4.84931	18.856	0.5791
0.657	-6.77797	9.757	-4.87877	18.857	0.55932
0.658	-6.83377	9.758	-4.91013	18.858	0.4552
0.659	-6.84385	9.759	-4.94378	18.859	0.28238
0.66	-6.81594	9.76	-4.97988	18.86	0.0662
0.661	-6.76316	9.761	-5.01828	18.861	-0.16185
0.662	-6.7023	9.762	-5.05858	18.862	-0.36861
0.663	-6.65152	9.763	-5.10022	18.863	-0.52397
0.664	-6.62797	9.764	-5.1425	18.864	-0.60512
0.665	-6.64543	9.765	-5.18472	18.865	-0.59985
0.666	-6.71247	9.766	-5.22625	18.866	-0.50826
0.667	-6.83135	9.767	-5.26659	18.867	-0.34282
0.668	-6.99765	9.768	-5.30548	18.868	-0.12661
0.669	-7.20094	9.769	-5.34295	18.869	0.10987
0.67	-7.42616	9.77	-5.37931	18.87	0.33298
0.671	-7.65567	9.771	-5.41518	18.871	0.51072
0.672	-7.87162	9.772	-5.45148	18.872	0.61721
0.673	-8.05835	9.773	-5.48932	18.873	0.63638
0.674	-8.20449	9.774	-5.52999	18.874	0.56428
0.675	-8.30445	9.775	-5.57483	18.875	0.40967
0.676	-8.35919	9.776	-5.62515	18.876	0.19291
0.677	-8.376	9.777	-5.68214	18.877	-0.05691
0.678	-8.36752	9.778	-5.74677	18.878	-0.30591
0.679	-8.35	9.779	-5.81974	18.879	-0.52021
0.68	-8.34109	9.78	-5.90138	18.88	-0.67055
0.681	-8.35742	9.781	-5.99166	18.881	-0.73645
0.682	-8.41237	9.782	-6.09017	18.882	-0.70898
0.683	-8.51428	9.783	-6.19613	18.883	-0.5921
0.684	-8.66527	9.784	-6.30843	18.884	-0.40201
0.685	-8.86103	9.785	-6.42568	18.885	-0.165
0.686	-9.09136	9.786	-6.54629	18.886	0.08631
0.687	-9.34155	9.787	-6.66854	18.887	0.31745
0.688	-9.59436	9.788	-6.79068	18.888	0.4969
0.689	-9.83231	9.789	-6.91097	18.889	0.60049
0.69	-10.04	9.79	-7.0278	18.89	0.61474
0.691	-10.2062	9.791	-7.13975	18.891	0.53867
0.692	-10.3252	9.792	-7.24562	18.892	0.38396
0.693	-10.3974	9.793	-7.34449	18.893	0.17321
0.694	-10.4297	9.794	-7.43576	18.894	-0.06325
0.695	-10.4339	9.795	-7.51914	18.895	-0.29161
0.696	-10.4255	9.796	-7.59468	18.896	-0.4794
0.697	-10.4211	9.797	-7.66273	18.897	-0.6
0.698	-10.4369	9.798	-7.72398	18.898	-0.63644
0.699	-10.4857	9.799	-7.77936	18.899	-0.58371
0.7	-10.576	9.8	-7.83007	18.9	-0.44953
0.701	-10.7102	9.801	-7.8775	18.901	-0.25318
0.702	-10.8851	9.802	-7.92321	18.902	-0.0228
0.703	-11.0919	9.803	-7.96884	18.903	0.20856
0.704	-11.3176	9.804	-8.01609	18.904	0.40765
0.705	-11.5473	9.805	-8.06664	18.905	0.54572
0.706	-11.7658	9.806	-8.12208	18.906	0.60254
0.707	-11.9602	9.807	-8.18386	18.907	0.56934
0.708	-12.1215	9.808	-8.25321	18.908	0.45001
0.709	-12.2461	9.809	-8.33107	18.909	0.26064
0.71	-12.3361	9.81	-8.41807	18.91	0.02725
0.711	-12.3994	9.811	-8.51446	18.911	-0.21781
0.712	-12.4484	9.812	-8.62009	18.912	-0.44039
0.713	-12.4985	9.813	-8.73443	18.913	-0.60931
0.714	-12.5658	9.814	-8.85652	18.914	-0.70073
0.715	-12.6651	9.815	-8.98506	18.915	-0.70147
0.716	-12.8078	9.816	-9.11843	18.916	-0.61089
0.717	-12.9999	9.817	-9.25478	18.917	-0.44096
0.718	-13.2418	9.818	-9.3921	18.918	-0.2146
0.719	-13.5276	9.819	-9.52832	18.919	0.0375
0.72	-13.8457	9.82	-9.66143	18.92	0.28118
0.721	-14.1808	9.821	-9.78957	18.921	0.48355
0.722	-14.5153	9.822	-9.9111	18.922	0.61757
0.723	-14.8319	9.823	-10.0247	18.923	0.66578
0.724	-15.1154	9.824	-10.1296	18.924	0.6227
0.725	-15.3552	9.825	-10.2251	18.925	0.49555
0.726	-15.5462	9.826	-10.3114	18.926	0.30316
0.727	-15.6896	9.827	-10.3887	18.927	0.07329
0.728	-15.7926	9.828	-10.4579	18.928	-0.16133
0.729	-15.8674	9.829	-10.52	18.929	-0.36762
0.73	-15.9295	9.83	-10.5766	18.93	-0.5168
0.731	-15.9957	9.831	-10.629	18.931	-0.58845
0.732	-16.0817	9.832	-10.6789	18.932	-0.57335
0.733	-16.2	9.833	-10.7279	18.933	-0.47476
0.734	-16.3586	9.834	-10.7774	18.934	-0.30788
0.735	-16.5596	9.835	-10.8288	18.935	-0.09766
0.736	-16.7994	9.836	-10.8832	18.936	0.12475
0.737	-17.069	9.837	-10.9412	18.937	0.32652
0.738	-17.3558	9.838	-11.0034	18.938	0.47777
0.739	-17.6453	9.839	-11.07	18.939	0.55589
0.74	-17.9232	9.84	-11.1408	18.94	0.54878
0.741	-18.1778	9.841	-11.2155	18.941	0.45659
0.742	-18.4016	9.842	-11.2934	18.942	0.29175
0.743	-18.5928	9.843	-11.374	18.943	0.07724
0.744	-18.7554	9.844	-11.4561	18.944	-0.15663
0.745	-18.8992	9.845	-11.5389	18.945	-0.37651
0.746	-19.0382	9.846	-11.6213	18.946	-0.55073
0.747	-19.1887	9.847	-11.7021	18.947	-0.6538
0.748	-19.3676	9.848	-11.7804	18.948	-0.67007
0.749	-19.5892	9.849	-11.8548	18.949	-0.59597
0.75	-19.8634	9.85	-11.9244	18.95	-0.44064
0.751	-20.1941	9.851	-11.9881	18.951	-0.22464
0.752	-20.578	9.852	-12.0451	18.952	0.0228
0.753	-21.0049	9.853	-12.0944	18.953	0.26792
0.754	-21.4583	9.854	-12.1354	18.954	0.47706
0.755	-21.9175	9.855	-12.1675	18.955	0.6214
0.756	-22.3598	9.856	-12.1907	18.956	0.68103
0.757	-22.763	9.857	-12.2049	18.957	0.6477
0.758	-23.1083	9.858	-12.2106	18.958	0.52602
0.759	-23.3828	9.859	-12.2086	18.959	0.33284
0.76	-23.5806	9.86	-12.2003	18.96	0.09489
0.761	-23.704	9.861	-12.1873	18.961	-0.15494
0.762	-23.763	9.862	-12.1717	18.962	-0.3822
0.763	-23.7743	9.863	-12.156	18.963	-0.55568
0.764	-23.7591	9.864	-12.1428	18.964	-0.6518
0.765	-23.7404	9.865	-12.1351	18.965	-0.6579
0.766	-23.7406	9.866	-12.1356	18.966	-0.57398
0.767	-23.7783	9.867	-12.1471	18.967	-0.41271
0.768	-23.8662	9.868	-12.1719	18.968	-0.1976
0.769	-24.01	9.869	-12.212	18.969	0.04029
0.77	-24.2077	9.87	-12.2686	18.97	0.26676
0.771	-24.45	9.871	-12.3424	18.971	0.4493
0.772	-24.7221	9.872	-12.4331	18.972	0.5617
0.773	-25.0058	9.873	-12.5395	18.973	0.58775
0.774	-25.2824	9.874	-12.6599	18.974	0.52355
0.775	-25.5352	9.875	-12.7915	18.975	0.37809
0.776	-25.7521	9.876	-12.9312	18.976	0.172
0.777	-25.9275	9.877	-13.0751	18.977	-0.06537
0.778	-26.0631	9.878	-13.2195	18.978	-0.30003
0.779	-26.1679	9.879	-13.3605	18.979	-0.4982
0.78	-26.2569	9.88	-13.4942	18.98	-0.63107
0.781	-26.349	9.881	-13.6176	18.981	-0.67891
0.782	-26.4646	9.882	-13.7282	18.982	-0.63388
0.783	-26.622	9.883	-13.824	18.983	-0.50121
0.784	-26.8351	9.884	-13.9043	18.984	-0.29854
0.785	-27.1111	9.885	-13.9691	18.985	-0.05345
0.786	-27.4484	9.886	-14.0194	18.986	0.20032
0.787	-27.8369	9.887	-14.057	18.987	0.42763
0.788	-28.2586	9.888	-14.0844	18.988	0.59684
0.789	-28.6891	9.889	-14.1045	18.989	0.68428
0.79	-29.1011	9.89	-14.1204	18.99	0.67761
0.791	-29.4673	9.891	-14.1355	18.991	0.57759
0.792	-29.7639	9.892	-14.1526	18.992	0.39801
0.793	-29.9738	9.893	-14.1746	18.993	0.16384
0.794	-30.0889	9.894	-14.2035	18.994	-0.09224
0.795	-30.1117	9.895	-14.2406	18.995	-0.33438
0.796	-30.055	9.896	-14.2867	18.996	-0.5286
0.797	-29.9407	9.897	-14.3419	18.997	-0.64749
0.798	-29.7978	9.898	-14.4054	18.998	-0.67414
0.799	-29.6585	9.899	-14.4762	18.999	-0.6045
0.8	-29.5549	9.9	-14.5527	19	-0.448
0.801	-29.5149	9.901	-14.6332	19.001	-0.22629
0.802	-29.5593	9.902	-14.716	19.002	0.02974
0.803	-29.699	9.903	-14.7995	19.003	0.28424
0.804	-29.9344	9.904	-14.8824	19.004	0.50139
0.805	-30.2549	9.905	-14.9639	19.005	0.65041
0.806	-30.641	9.906	-15.0436	19.006	0.70982
0.807	-31.0672	9.907	-15.1217	19.007	0.67054
0.808	-31.5047	9.908	-15.1987	19.008	0.53713
0.809	-31.9259	9.909	-15.2755	19.009	0.32726
0.81	-32.308	9.91	-15.3533	19.01	0.06926
0.811	-32.6355	9.911	-15.4332	19.011	-0.20176
0.812	-32.9027	9.912	-15.5165	19.012	-0.44876
0.813	-33.1137	9.913	-15.6039	19.013	-0.63787
0.814	-33.282	9.914	-15.6961	19.014	-0.74312
0.815	-33.4281	9.915	-15.793	19.015	-0.75001
0.816	-33.5762	9.916	-15.8941	19.016	-0.65752
0.817	-33.7509	9.917	-15.9985	19.017	-0.47828
0.818	-33.9729	9.918	-16.1045	19.018	-0.2368
0.819	-34.256	9.919	-16.2102	19.019	0.03388
0.82	-34.6044	9.92	-16.3135	19.02	0.2968
0.821	-35.012	9.921	-16.412	19.021	0.51613
0.822	-35.4626	9.922	-16.5036	19.022	0.66216
0.823	-35.9318	9.923	-16.5861	19.023	0.71532
0.824	-36.3902	9.924	-16.6582	19.024	0.6689
0.825	-36.8073	9.925	-16.7187	19.025	0.52987
0.826	-37.156	9.926	-16.7674	19.026	0.31794
0.827	-37.4163	9.927	-16.8044	19.027	0.06267
0.828	-37.5787	9.928	-16.831	19.028	-0.20057
0.829	-37.646	9.929	-16.8489	19.029	-0.43562
0.83	-37.6332	9.93	-16.8602	19.03	-0.61047
0.831	-37.5668	9.931	-16.8678	19.031	-0.70174
0.832	-37.4809	9.932	-16.8746	19.032	-0.69786
0.833	-37.4137	9.933	-16.8838	19.033	-0.60062
0.834	-37.4023	9.934	-16.8985	19.034	-0.4248
0.835	-37.4779	9.935	-16.9217	19.035	-0.19607
0.836	-37.6618	9.936	-16.9559	19.036	0.05271
0.837	-37.962	9.937	-17.0032	19.037	0.28611
0.838	-38.3722	9.938	-17.0652	19.038	0.47115
0.839	-38.8725	9.939	-17.1431	19.039	0.58191
0.84	-39.4314	9.94	-17.2372	19.04	0.60317
0.841	-40.01	9.941	-17.3476	19.041	0.5325
0.842	-40.5675	9.942	-17.4735	19.042	0.38053
0.843	-41.0661	9.943	-17.6141	19.043	0.16946
0.844	-41.4763	9.944	-17.7678	19.044	-0.07016
0.845	-41.7814	9.945	-17.9329	19.045	-0.30375
0.846	-41.9796	9.946	-18.1075	19.046	-0.49759
0.847	-42.0847	9.947	-18.2893	19.047	-0.62362
0.848	-42.1243	9.948	-18.4761	19.048	-0.6634
0.849	-42.1364	9.949	-18.6655	19.049	-0.6107
0.85	-42.1642	9.95	-18.8552	19.05	-0.47239
0.851	-42.2501	9.951	-19.0428	19.051	-0.26748
0.852	-42.4298	9.952	-19.2263	19.052	-0.02444
0.853	-42.7268	9.953	-19.4034	19.053	0.2228
0.854	-43.149	9.954	-19.5724	19.054	0.43961
0.855	-43.6868	9.955	-19.7317	19.055	0.59559
0.856	-44.3137	9.956	-19.8801	19.056	0.66876
0.857	-44.9894	9.957	-20.0169	19.057	0.64871
0.858	-45.6651	9.958	-20.1419	19.058	0.53804
0.859	-46.2891	9.959	-20.2552	19.059	0.352
0.86	-46.8145	9.96	-20.3579	19.06	0.11635
0.861	-47.2049	9.961	-20.4513	19.061	-0.13627
0.862	-47.4402	9.962	-20.5375	19.062	-0.3709
0.863	-47.5195	9.963	-20.6187	19.063	-0.55518
0.864	-47.4617	9.964	-20.6979	19.064	-0.66384
0.865	-47.3037	9.965	-20.7779	19.065	-0.68228
0.866	-47.0957	9.966	-20.8616	19.066	-0.60856
0.867	-46.8949	9.967	-20.9518	19.067	-0.45363
0.868	-46.758	9.968	-21.0508	19.068	-0.23978
0.869	-46.734	9.969	-21.1605	19.069	0.00253
0.87	-46.8568	9.97	-21.2818	19.07	0.23899
0.871	-47.1412	9.971	-21.4152	19.071	0.43626
0.872	-47.5805	9.972	-21.5598	19.072	0.56672
0.873	-48.1472	9.973	-21.7143	19.073	0.61228
0.874	-48.7967	9.974	-21.8764	19.074	0.56699
0.875	-49.4736	9.975	-22.0432	19.075	0.43781
0.876	-50.1191	9.976	-22.2115	19.076	0.24363
0.877	-50.6801	9.977	-22.3778	19.077	0.01257
0.878	-51.1161	9.978	-22.5388	19.078	-0.22203
0.879	-51.4063	9.979	-22.6916	19.079	-0.4263
0.88	-51.5526	9.98	-22.8338	19.08	-0.57069
0.881	-51.5801	9.981	-22.964	19.081	-0.63413
0.882	-51.5347	9.982	-23.0816	19.082	-0.60707
0.883	-51.4762	9.983	-23.187	19.083	-0.49279
0.884	-51.471	9.984	-23.2816	19.084	-0.30703
0.885	-51.582	9.985	-23.3678	19.085	-0.07575
0.886	-51.8594	9.986	-23.4482	19.086	0.16854
0.887	-52.3329	9.987	-23.5262	19.087	0.3913
0.888	-53.0061	9.988	-23.6048	19.088	0.56088
0.889	-53.8549	9.989	-23.6869	19.089	0.65298
0.89	-54.8294	9.99	-23.7746	19.09	0.65408
0.891	-55.8597	9.991	-23.8691	19.091	0.56339
0.892	-56.8646	9.992	-23.9707	19.092	0.39299
0.893	-57.7629	9.993	-24.0782	19.093	0.16612
0.894	-58.4846	9.994	-24.1893	19.094	-0.086
0.895	-58.9814	9.995	-24.3009	19.095	-0.32859
0.896	-59.2344	9.996	-24.4088	19.096	-0.52817
0.897	-59.2587	9.997	-24.5088	19.097	-0.65723
0.898	-59.1023	9.998	-24.5964	19.098	-0.69815
0.899	-58.8417	9.999	-24.668	19.099	-0.6456
0.9	-58.5722	10	-24.7208	19.1	-0.50733
0.901	-58.3957	10.001	-24.7536	19.101	-0.30308
0.902	-58.4067	10.002	-24.7668	19.102	-0.06177
0.903	-58.6785	10.003	-24.7628	19.103	0.18258
0.904	-59.2521	10.004	-24.7462	19.104	0.39558
0.905	-60.1286	10.005	-24.7232	19.105	0.54737
0.906	-61.2664	10.006	-24.7015	19.106	0.61683
0.907	-62.5852	10.007	-24.6901	19.107	0.59451
0.908	-63.9743	10.008	-24.698	19.108	0.484
0.909	-65.3064	10.009	-24.734	19.109	0.30137
0.91	-66.4541	10.01	-24.8054	19.11	0.07298
0.911	-67.3072	10.011	-24.9177	19.111	-0.16835
0.912	-67.7888	10.012	-25.0735	19.112	-0.38789
0.913	-67.8673	10.013	-25.2721	19.113	-0.55401
0.914	-67.5633	10.014	-25.5089	19.114	-0.64258
0.915	-66.9494	10.015	-25.7754	19.115	-0.6405
0.916	-66.1428	10.016	-26.0591	19.116	-0.54751
0.917	-65.2917	10.017	-26.344	19.117	-0.3763
0.918	-64.5562	10.018	-26.6112	19.118	-0.15078
0.919	-64.0871	10.019	-26.8396	19.119	0.09732
0.92	-64.0036	10.02	-27.0071	19.12	0.33285
0.921	-64.3758	10.021	-27.0919	19.121	0.52224
0.922	-65.2108	10.022	-27.0732	19.122	0.63823
0.923	-66.4479	10.023	-26.9331	19.123	0.66373
0.924	-67.9625	10.024	-26.6573	19.124	0.5943
0.925	-69.579	10.025	-26.236	19.125	0.43885
0.926	-71.0916	10.026	-25.6649	19.126	0.21841
0.927	-72.2906	10.027	-24.9453	19.127	-0.0367
0.928	-72.992	10.028	-24.0846	19.128	-0.29116
0.929	-73.0651	10.029	-23.0955	19.129	-0.50949
0.93	-72.4563	10.03	-21.9959	19.13	-0.66108
0.931	-71.2037	10.031	-20.8081	19.131	-0.72444
0.932	-69.4424	10.032	-19.5572	19.132	-0.69027
0.933	-67.3963	10.033	-18.2708	19.133	-0.56279
0.934	-65.3592	10.034	-16.9767	19.134	-0.35918
0.935	-63.6649	10.035	-15.7022	19.135	-0.10727
0.936	-62.6497	10.036	-14.4728	19.136	0.15837
0.937	-62.6125	10.037	-13.3109	19.137	0.40116
0.938	-63.7748	10.038	-12.2349	19.138	0.58761
0.939	-66.2474	10.039	-11.2588	19.139	0.69199
0.94	-70.0073	10.04	-10.3915	19.14	0.69989
0.941	-74.8878	10.041	-9.63685	19.141	0.61023
0.942	-80.584	10.042	-8.9941	19.142	0.43541
0.943	-86.6736	10.043	-8.45792	19.143	0.19958
0.944	-92.6522	10.044	-8.01931	19.144	-0.06472
0.945	-97.9779	10.045	-7.66633	19.145	-0.32109
0.946	-102.123	10.046	-7.38501	19.146	-0.53431
0.947	-104.626	10.047	-7.1603	19.147	-0.67526
0.948	-105.137	10.048	-6.97693	19.148	-0.72492
0.949	-103.456	10.049	-6.82029	19.149	-0.677
0.95	-99.5529	10.05	-6.67709	19.15	-0.53875
0.951	-93.5743	10.051	-6.53588	19.151	-0.32993
0.952	-85.8302	10.052	-6.38747	19.152	-0.07998
0.953	-76.7651	10.053	-6.22506	19.153	0.17611
0.954	-66.9158	10.054	-6.04432	19.154	0.40275
0.955	-56.8603	10.055	-5.84318	19.155	0.56869
0.956	-47.1636	10.056	-5.62166	19.156	0.65141
0.957	-38.3256	10.057	-5.38148	19.157	0.64022
0.958	-30.7385	10.058	-5.12568	19.158	0.53773
0.959	-24.6549	10.059	-4.85824	19.159	0.35941
0.96	-20.1736	10.06	-4.58366	19.16	0.13135
0.961	-17.2412	10.061	-4.30666	19.161	-0.11345
0.962	-15.6698	10.062	-4.03183	19.162	-0.3398
0.963	-15.1688	10.063	-3.76346	19.163	-0.51528
0.964	-15.3857	10.064	-3.50535	19.164	-0.61487
0.965	-15.9512	10.065	-3.26078	19.165	-0.62447
0.966	-16.5232	10.066	-3.03242	19.166	-0.54287
0.967	-16.824	10.067	-2.8224	19.167	-0.38196
0.968	-16.6677	10.068	-2.6323	19.168	-0.16499
0.969	-15.9732	10.069	-2.46322	19.169	0.07671
0.97	-14.7639	10.07	-2.31584	19.17	0.3082
0.971	-13.1527	10.071	-2.19042	19.171	0.49589
0.972	-11.3168	10.072	-2.08685	19.172	0.61234
0.973	-9.46482	10.073	-2.00465	19.173	0.64017
0.974	-7.80151	10.074	-1.94291	19.174	0.57458
0.975	-6.49505	10.075	-1.90032	19.175	0.42407
0.976	-5.65109	10.076	-1.87513	19.176	0.20929
0.977	-5.29717	10.077	-1.86517	19.177	-0.03985
0.978	-5.37958	10.078	-1.86781	19.178	-0.28833
0.979	-5.77277	10.079	-1.88008	19.179	-0.50103
0.98	-6.3001	10.08	-1.89872	19.18	-0.64763
0.981	-6.76272	10.081	-1.92027	19.181	-0.70695
0.982	-6.97257	10.082	-1.94129	19.182	-0.66997
0.983	-6.78481	10.083	-1.95847	19.183	-0.54119
0.984	-6.12486	10.084	-1.96882	19.184	-0.33803
0.985	-5.00622	10.085	-1.96987	19.185	-0.08849
0.986	-3.5361	10.086	-1.95982	19.186	0.17277
0.987	-1.90776	10.087	-1.93764	19.187	0.40926
0.988	-0.37999	10.088	-1.90317	19.188	0.58773
0.989	0.7538	10.089	-1.85712	19.189	0.68286
0.99	1.20337	10.09	-1.80103	19.19	0.68087
0.991	0.72141	10.091	-1.73717	19.191	0.58144
0.992	-0.85975	10.092	-1.6684	19.192	0.39785
0.993	-3.59937	10.093	-1.59791	19.193	0.15514
0.994	-7.43139	10.094	-1.52905	19.194	-0.1133
0.995	-12.1621	10.095	-1.46506	19.195	-0.37036
0.996	-17.4829	10.096	-1.40883	19.196	-0.58041
0.997	-22.9977	10.097	-1.36271	19.197	-0.71417
0.998	-28.2608	10.098	-1.32833	19.198	-0.75288
0.999	-32.8232	10.099	-1.30648	19.199	-0.69083
1	-36.2794	10.1	-1.29711	19.2	-0.53624
1.001	-38.3116	10.101	-1.29931	19.201	-0.31008
1.002	-38.7243	10.102	-1.31143	19.202	-0.04318
1.003	-37.4667	10.103	-1.33122	19.203	0.22807
1.004	-34.6387	10.104	-1.35601	19.204	0.46674
1.005	-30.4816	10.105	-1.38293	19.205	0.64048
1.006	-25.3523	10.106	-1.40917	19.206	0.72605
1.007	-19.686	10.107	-1.43215	19.207	0.71244
1.008	-13.9508	10.108	-1.44971	19.208	0.60242
1.009	-8.59905	10.109	-1.46031	19.209	0.41206
1.01	-4.02217	10.11	-1.46303	19.21	0.16848
1.011	-0.51261	10.111	-1.45768	19.211	-0.09402
1.012	1.76171	10.112	-1.44472	19.212	-0.33876
1.013	2.7686	10.113	-1.42517	19.213	-0.53182
1.014	2.60726	10.114	-1.4005	19.214	-0.64679
1.015	1.48944	10.115	-1.37245	19.215	-0.66841
1.016	-0.29114	10.116	-1.34287	19.216	-0.59471
1.017	-2.39724	10.117	-1.31349	19.217	-0.43718
1.018	-4.48959	10.118	-1.28582	19.218	-0.21913
1.019	-6.26631	10.119	-1.26096	19.219	0.02769
1.02	-7.49579	10.12	-1.23956	19.22	0.26757
1.021	-8.03931	10.121	-1.22179	19.221	0.46597
1.022	-7.86113	10.122	-1.20732	19.222	0.59435
1.023	-7.02544	10.123	-1.19539	19.223	0.63426
1.024	-5.6811	10.124	-1.18494	19.224	0.57995
1.025	-4.03669	10.125	-1.17476	19.225	0.43916
1.026	-2.32945	10.126	-1.16359	19.226	0.23204
1.027	-0.79221	10.127	-1.15029	19.227	-0.01173
1.028	0.37722	10.128	-1.13402	19.228	-0.25716
1.029	1.04066	10.129	-1.11429	19.229	-0.4689
1.03	1.13499	10.13	-1.09105	19.23	-0.61629
1.031	0.67705	10.131	-1.06471	19.231	-0.67772
1.032	-0.2423	10.132	-1.03613	19.232	-0.64378
1.033	-1.47369	10.133	-1.00653	19.233	-0.51858
1.034	-2.83185	10.134	-0.97738	19.234	-0.31927
1.035	-4.12212	10.135	-0.95029	19.235	-0.07362
1.036	-5.16712	10.136	-0.9268	19.236	0.1838
1.037	-5.83006	10.137	-0.90828	19.237	0.41657
1.038	-6.03172	10.138	-0.89579	19.238	0.59149
1.039	-5.75904	10.139	-0.88991	19.239	0.68332
1.04	-5.06442	10.14	-0.89073	19.24	0.6784
1.041	-4.05627	10.141	-0.89776	19.241	0.57659
1.042	-2.88222	10.142	-0.91002	19.242	0.39143
1.043	-1.70755	10.143	-0.92605	19.243	0.14823
1.044	-0.69203	10.144	-0.94403	19.244	-0.11937
1.045	0.03188	10.145	-0.96193	19.245	-0.37408
1.046	0.37632	10.146	-0.97769	19.246	-0.58021
1.047	0.30878	10.147	-0.98936	19.247	-0.70864
1.048	-0.14513	10.148	-0.99526	19.248	-0.74095
1.049	-0.90689	10.149	-0.99418	19.249	-0.67201
1.05	-1.85744	10.15	-0.9854	19.25	-0.51077
1.051	-2.85482	10.151	-0.96883	19.251	-0.2791
1.052	-3.75439	10.152	-0.945	19.252	-0.00871
1.053	-4.42902	10.153	-0.91501	19.253	0.26314
1.054	-4.7863	10.154	-0.88049	19.254	0.49889
1.055	-4.78054	10.155	-0.84343	19.255	0.66584
1.056	-4.41802	10.156	-0.80608	19.256	0.74071
1.057	-3.75497	10.157	-0.77074	19.257	0.71292
1.058	-2.88867	10.158	-0.73962	19.258	0.58601
1.059	-1.94299	10.159	-0.71462	19.259	0.3772
1.06	-1.05066	10.16	-0.69723	19.26	0.11496
1.061	-0.33457	10.161	-0.68843	19.261	-0.16492
1.062	0.10916	10.162	-0.68855	19.262	-0.4243
1.063	0.22405	10.163	-0.6973	19.263	-0.62804
1.064	0.000461007	10.164	-0.7138	19.264	-0.74882
1.065	-0.52387	10.165	-0.73658	19.265	-0.77093
1.066	-1.26989	10.166	-0.76378	19.266	-0.69245
1.067	-2.12887	10.167	-0.79321	19.267	-0.52541
1.068	-2.978	10.168	-0.82255	19.268	-0.29414
1.069	-3.69768	10.169	-0.84951	19.269	-0.03173
1.07	-4.18807	10.17	-0.87199	19.27	0.22456
1.071	-4.38268	10.171	-0.88822	19.271	0.4386
1.072	-4.25708	10.172	-0.89691	19.272	0.58041
1.073	-3.83172	10.173	-0.89729	19.273	0.63042
1.074	-3.16843	10.174	-0.88922	19.274	0.58212
1.075	-2.36122	10.175	-0.87312	19.275	0.443
1.076	-1.52286	10.176	-0.85	19.276	0.23342
1.077	-0.76892	10.177	-0.82136	19.277	-0.01628
1.078	-0.2017	10.178	-0.78907	19.278	-0.27015
1.079	0.10375	10.179	-0.75525	19.279	-0.49167
1.08	0.10973	10.18	-0.72211	19.28	-0.64899
1.081	-0.17938	10.181	-0.69182	19.281	-0.71945
1.082	-0.71826	10.182	-0.66637	19.282	-0.69281
1.083	-1.42744	10.183	-0.64737	19.283	-0.5727
1.084	-2.20473	10.184	-0.63606	19.284	-0.37619
1.085	-2.93969	10.185	-0.63313	19.285	-0.13132
1.086	-3.52903	10.186	-0.63873	19.286	0.1268
1.087	-3.8908	10.187	-0.65247	19.287	0.36099
1.088	-3.97557	10.188	-0.67341	19.288	0.53725
1.089	-3.77284	10.189	-0.70018	19.289	0.62966
1.09	-3.31208	10.19	-0.73106	19.29	0.62406
1.091	-2.65818	10.191	-0.76407	19.291	0.52014
1.092	-1.90209	10.192	-0.79715	19.292	0.33155
1.093	-1.14789	10.193	-0.82826	19.293	0.08409
1.094	-0.49831	10.194	-0.85552	19.294	-0.18787
1.095	-0.04048	10.195	-0.87735	19.295	-0.44623
1.096	0.16593	10.196	-0.89256	19.296	-0.65444
1.097	0.09661	10.197	-0.90043	19.297	-0.78271
1.098	-0.23439	10.198	-0.90074	19.298	-0.81224
1.099	-0.77709	10.199	-0.89376	19.299	-0.73792
1.1	-1.4529	10.2	-0.88026	19.3	-0.56917
1.101	-2.16586	10.201	-0.86143	19.301	-0.32868
1.102	-2.81608	10.202	-0.83877	19.302	-0.04941
1.103	-3.3137	10.203	-0.81401	19.303	0.23003
1.104	-3.59115	10.204	-0.78892	19.304	0.47067
1.105	-3.61231	10.205	-0.76526	19.305	0.63863
1.106	-3.37713	10.206	-0.74458	19.306	0.70984
1.107	-2.9212	10.207	-0.7281	19.307	0.67344
1.108	-2.31038	10.208	-0.71668	19.308	0.53337
1.109	-1.63135	10.209	-0.71068	19.309	0.3079
1.11	-0.97922	10.21	-0.71	19.31	0.02714
1.111	-0.44428	10.211	-0.71403	19.311	-0.27103
1.112	-0.0994	10.212	-0.72173	19.312	-0.54618
1.113	0.00992	10.213	-0.7317	19.313	-0.76089
1.114	-0.12841	10.214	-0.74233	19.314	-0.88589
1.115	-0.49166	10.215	-0.75187	19.315	-0.90412
1.116	-1.02582	10.216	-0.75865	19.316	-0.81304
1.117	-1.65344	10.217	-0.76116	19.317	-0.62504
1.118	-2.28463	10.218	-0.75824	19.318	-0.3657
1.119	-2.82972	10.219	-0.74916	19.319	-0.07028
1.12	-3.21181	10.22	-0.73372	19.32	0.22114
1.121	-3.37735	10.221	-0.71226	19.321	0.46918
1.122	-3.30345	10.222	-0.68569	19.322	0.64053
1.123	-3.00084	10.223	-0.65541	19.323	0.71253
1.124	-2.51208	10.224	-0.62323	19.324	0.67622
1.125	-1.90543	10.225	-0.59123	19.325	0.53747
1.126	-1.26511	10.226	-0.5616	19.326	0.31615
1.127	-0.67944	10.227	-0.53646	19.327	0.04322
1.128	-0.22856	10.228	-0.5177	19.328	-0.24355
1.129	0.02672	10.229	-0.5068	19.329	-0.50491
1.13	0.05322	10.23	-0.50472	19.33	-0.70555
1.131	-0.15022	10.231	-0.51174	19.331	-0.81898
1.132	-0.55276	10.232	-0.52747	19.332	-0.83112
1.133	-1.09617	10.233	-0.55086	19.333	-0.7422
1.134	-1.70306	10.234	-0.5802	19.334	-0.56657
1.135	-2.28784	10.235	-0.61328	19.335	-0.33056
1.136	-2.76866	10.236	-0.64755	19.336	-0.06874
1.137	-3.07876	10.237	-0.68026	19.337	0.1811
1.138	-3.17566	10.238	-0.70876	19.338	0.38324
1.139	-3.04684	10.239	-0.7306	19.339	0.50915
1.14	-2.7113	10.24	-0.74381	19.34	0.54143
1.141	-2.21659	10.241	-0.74705	19.341	0.47628
1.142	-1.63204	10.242	-0.73968	19.342	0.32397
1.143	-1.03889	10.243	-0.7219	19.343	0.10734
1.144	-0.5189	10.244	-0.69468	19.344	-0.14152
1.145	-0.14294	10.245	-0.65975	19.345	-0.38583
1.146	0.03877	10.246	-0.61943	19.346	-0.58942
1.147	0.0035	10.247	-0.57651	19.347	-0.72189
1.148	-0.24101	10.248	-0.53398	19.348	-0.76298
1.149	-0.65791	10.249	-0.49484	19.349	-0.70551
1.15	-1.1866	10.25	-0.46185	19.35	-0.55646
1.151	-1.75136	10.251	-0.4373	19.351	-0.33605
1.152	-2.27205	10.252	-0.42285	19.352	-0.07493
1.153	-2.67538	10.253	-0.41936	19.353	0.1901
1.154	-2.90505	10.254	-0.42687	19.354	0.42123
1.155	-2.92952	10.255	-0.44455	19.355	0.58502
1.156	-2.74628	10.256	-0.47076	19.356	0.65708
1.157	-2.38195	10.257	-0.50322	19.357	0.6256
1.158	-1.88839	10.258	-0.53917	19.358	0.49307
1.159	-1.33528	10.259	-0.57557	19.359	0.27599
1.16	-0.80019	10.26	-0.60935	19.36	0.00268
1.161	-0.35774	10.261	-0.63769	19.361	-0.29063
1.162	-0.0691	10.262	-0.65819	19.362	-0.56475
1.163	0.02647	10.263	-0.66909	19.363	-0.78301
1.164	-0.08297	10.264	-0.6694	19.364	-0.91628
1.165	-0.38054	10.265	-0.65896	19.365	-0.94701
1.166	-0.82303	10.266	-0.63846	19.366	-0.87169
1.167	-1.34709	10.267	-0.60939	19.367	-0.70125
1.168	-1.8782	10.268	-0.57389	19.368	-0.45963
1.169	-2.34116	10.269	-0.53455	19.369	-0.18035
1.17	-2.67063	10.27	-0.49428	19.37	0.09811
1.171	-2.82021	10.271	-0.456	19.371	0.33762
1.172	-2.76886	10.272	-0.42244	19.372	0.50572
1.173	-2.52375	10.273	-0.39593	19.373	0.58009
1.174	-2.11911	10.274	-0.37824	19.374	0.55153
1.175	-1.61135	10.275	-0.3704	19.375	0.42526
1.176	-1.07107	10.276	-0.37274	19.376	0.22002
1.177	-0.57315	10.277	-0.38477	19.377	-0.03459
1.178	-0.18626	10.278	-0.40532	19.378	-0.3023
1.179	0.03671	10.279	-0.43265	19.379	-0.54532
1.18	0.06594	10.28	-0.46456	19.38	-0.72966
1.181	-0.10122	10.281	-0.49863	19.381	-0.82983
1.182	-0.44003	10.282	-0.5324	19.382	-0.83249
1.183	-0.90195	10.283	-0.56357	19.383	-0.73817
1.184	-1.42148	10.284	-0.59017	19.384	-0.56121
1.185	-1.92542	10.285	-0.61069	19.385	-0.32766
1.186	-2.34314	10.286	-0.62421	19.386	-0.07155
1.187	-2.61639	10.287	-0.6304	19.387	0.16992
1.188	-2.70741	10.288	-0.62955	19.388	0.36166
1.189	-2.60414	10.289	-0.62247	19.389	0.47569
1.19	-2.32173	10.29	-0.61042	19.39	0.49501
1.191	-1.90036	10.291	-0.59498	19.391	0.41608
1.192	-1.3995	10.292	-0.57785	19.392	0.24924
1.193	-0.88948	10.293	-0.56077	19.393	0.01728
1.194	-0.44165	10.294	-0.54531	19.394	-0.24778
1.195	-0.1184	10.295	-0.5328	19.395	-0.50922
1.196	0.03556	10.296	-0.52419	19.396	-0.73081
1.197	-0.000617865	10.297	-0.52003	19.397	-0.88187
1.198	-0.22111	10.298	-0.52046	19.398	-0.94164
1.199	-0.59429	10.299	-0.52521	19.399	-0.90211
1.2	-1.06729	10.3	-0.53368	19.4	-0.76919
1.201	-1.57337	10.301	-0.54502	19.401	-0.56182
1.202	-2.04137	10.302	-0.55823	19.402	-0.30928
1.203	-2.40559	10.303	-0.57225	19.403	-0.04703
1.204	-2.61496	10.304	-0.58609	19.404	0.18826
1.205	-2.64011	10.305	-0.59888	19.405	0.36394
1.206	-2.47738	10.306	-0.60997	19.406	0.45591
1.207	-2.14922	10.307	-0.61889	19.407	0.45203
1.208	-1.701	10.308	-0.62546	19.408	0.35377
1.209	-1.19455	10.309	-0.62967	19.409	0.17594
1.21	-0.6995	10.31	-0.63171	19.41	-0.05546
1.211	-0.28356	10.311	-0.63187	19.411	-0.30697
1.212	-0.00307	10.312	-0.63049	19.412	-0.54251
1.213	0.10477	10.313	-0.62792	19.413	-0.72849
1.214	0.02702	10.314	-0.62443	19.414	-0.83866
1.215	-0.22337	10.315	-0.62021	19.415	-0.85784
1.216	-0.60943	10.316	-0.61532	19.416	-0.7841
1.217	-1.07551	10.317	-0.60974	19.417	-0.62904
1.218	-1.55512	10.318	-0.60334	19.418	-0.41613
1.219	-1.9803	10.319	-0.59596	19.419	-0.17736
1.22	-2.29111	10.32	-0.58747	19.42	0.05137
1.221	-2.444	10.321	-0.57777	19.421	0.23537
1.222	-2.41783	10.322	-0.56689	19.422	0.34621
1.223	-2.21671	10.323	-0.55502	19.423	0.36586
1.224	-1.86935	10.324	-0.54249	19.424	0.28934
1.225	-1.42492	10.325	-0.52981	19.425	0.12554
1.226	-0.94605	10.326	-0.51763	19.426	-0.10388
1.227	-0.50008	10.327	-0.50666	19.427	-0.36752
1.228	-0.1495	10.328	-0.49765	19.428	-0.62859
1.229	0.0567	10.329	-0.49127	19.429	-0.85009
1.23	0.08993	10.33	-0.48808	19.43	-1.00006
1.231	-0.05409	10.331	-0.48837	19.431	-1.05614
1.232	-0.35476	10.332	-0.49222	19.432	-1.0088
1.233	-0.76959	10.333	-0.49935	19.433	-0.86283
1.234	-1.24016	10.334	-0.50919	19.434	-0.63678
1.235	-1.70034	10.335	-0.52089	19.435	-0.36046
1.236	-2.08556	10.336	-0.53336	19.436	-0.07086
1.237	-2.3418	10.337	-0.54537	19.437	0.19293
1.238	-2.43314	10.338	-0.55568	19.438	0.39516
1.239	-2.34669	10.339	-0.56309	19.439	0.50842
1.24	-2.09433	10.34	-0.56665	19.44	0.51741
1.241	-1.71101	10.341	-0.5657	19.441	0.42117
1.242	-1.24972	10.342	-0.55995	19.442	0.23317
1.243	-0.77414	10.343	-0.54959	19.443	-0.02054
1.244	-0.34964	10.344	-0.53522	19.444	-0.30496
1.245	-0.03422	10.345	-0.5179	19.445	-0.58105
1.246	0.12958	10.346	-0.49899	19.446	-0.81116
1.247	0.12055	10.347	-0.48011	19.447	-0.96434
1.248	-0.05835	10.348	-0.46296	19.448	-1.02065
1.249	-0.38049	10.349	-0.44917	19.449	-0.97398
1.25	-0.79939	10.35	-0.44017	19.45	-0.83288
1.251	-1.25533	10.351	-0.43704	19.451	-0.61935
1.252	-1.68372	10.352	-0.44036	19.452	-0.36573
1.253	-2.0242	10.353	-0.4502	19.453	-0.1101
1.254	-2.22902	10.354	-0.46602	19.454	0.10912
1.255	-2.26971	10.355	-0.48677	19.455	0.25864
1.256	-2.14096	10.356	-0.51091	19.456	0.31506
1.257	-1.86127	10.357	-0.53657	19.457	0.26826
1.258	-1.47027	10.358	-0.56167	19.458	0.12295
1.259	-1.02307	10.359	-0.58416	19.459	-0.10195
1.26	-0.58247	10.36	-0.60212	19.46	-0.37583
1.261	-0.21016	10.361	-0.61404	19.461	-0.66069
1.262	0.04199	10.362	-0.61887	19.462	-0.91639
1.263	0.13912	10.363	-0.61617	19.463	-1.10636
1.264	0.06825	10.364	-0.60617	19.464	-1.20271
1.265	-0.15997	10.365	-0.58973	19.465	-1.1903
1.266	-0.51286	10.366	-0.56829	19.466	-1.06891
1.267	-0.94031	10.367	-0.54374	19.467	-0.85343
1.268	-1.38188	10.368	-0.51823	19.468	-0.5719
1.269	-1.77533	10.369	-0.49401	19.469	-0.26174
1.27	-2.0653	10.37	-0.4732	19.47	0.03541
1.271	-2.21112	10.371	-0.45758	19.471	0.27939
1.272	-2.19242	10.372	-0.44842	19.472	0.4371
1.273	-2.01196	10.373	-0.44636	19.473	0.48706
1.274	-1.69518	10.374	-0.45131	19.474	0.42241
1.275	-1.28655	10.375	-0.46249	19.475	0.25193
1.276	-0.84333	10.376	-0.47842	19.476	-0.00125
1.277	-0.42748	10.377	-0.49713	19.477	-0.30273
1.278	-0.09695	10.378	-0.51626	19.478	-0.61167
1.279	0.1024	10.379	-0.53333	19.479	-0.88638
1.28	0.14322	10.38	-0.54595	19.48	-1.0901
1.281	0.02045	10.381	-0.55207	19.481	-1.19609
1.282	-0.24802	10.382	-0.55018	19.482	-1.19129
1.283	-0.62391	10.383	-0.53947	19.483	-1.07806
1.284	-1.05401	10.384	-0.51995	19.484	-0.87384
1.285	-1.47762	10.385	-0.49247	19.485	-0.60863
1.286	-1.83511	10.386	-0.45868	19.486	-0.32077
1.287	-2.07628	10.387	-0.42094	19.487	-0.05154
1.288	-2.16736	10.388	-0.38208	19.488	0.16068
1.289	-2.09572	10.389	-0.34521	19.489	0.28573
1.29	-1.87157	10.39	-0.31344	19.49	0.30597
1.291	-1.52651	10.391	-0.28963	19.491	0.21867
1.292	-1.10899	10.392	-0.2761	19.492	0.03647
1.293	-0.67749	10.393	-0.27442	19.493	-0.21452
1.294	-0.29232	10.394	-0.2853	19.494	-0.49833
1.295	-0.0071	10.395	-0.30845	19.495	-0.77427
1.296	0.13875	10.396	-0.34259	19.496	-1.00264
1.297	0.12549	10.397	-0.38556	19.497	-1.15039
1.298	-0.04418	10.398	-0.43447	19.498	-1.19578
1.299	-0.34553	10.399	-0.4859	19.499	-1.1315
1.3	-0.73533	10.4	-0.5362	19.5	-0.96574
1.301	-1.15795	10.401	-0.58178	19.501	-0.72105
1.302	-1.55316	10.402	-0.61936	19.502	-0.43124
1.303	-1.86464	10.403	-0.64628	19.503	-0.13663
1.304	-2.04787	10.404	-0.6607	19.504	0.12164
1.305	-2.07638	10.405	-0.66173	19.505	0.30738
1.306	-1.94545	10.406	-0.6495	19.506	0.39446
1.307	-1.67279	10.407	-0.62514	19.507	0.37058
1.308	-1.29601	10.408	-0.59068	19.508	0.23897
1.309	-0.86739	10.409	-0.54889	19.509	0.01809
1.31	-0.44654	10.41	-0.50298	19.51	-0.26103
1.311	-0.09205	10.411	-0.45641	19.511	-0.55902
1.312	0.14671	10.412	-0.41255	19.512	-0.83373
1.313	0.23645	10.413	-0.37442	19.513	-1.04614
1.314	0.16463	10.414	-0.34447	19.514	-1.1659
1.315	-0.05879	10.415	-0.32436	19.515	-1.17561
1.316	-0.40282	10.416	-0.31487	19.516	-1.07333
1.317	-0.81972	10.417	-0.31586	19.517	-0.87295
1.318	-1.25173	10.418	-0.32633	19.518	-0.60231
1.319	-1.63908	10.419	-0.3445	19.519	-0.29934
1.32	-1.92836	10.42	-0.36802	19.52	-0.00678
1.321	-2.07993	10.421	-0.3942	19.521	0.23378
1.322	-2.07338	10.422	-0.42023	19.522	0.38779
1.323	-1.91034	10.423	-0.44348	19.523	0.43259
1.324	-1.61415	10.424	-0.46167	19.524	0.3607
1.325	-1.22656	10.425	-0.47311	19.525	0.18097
1.326	-0.80182	10.426	-0.47681	19.526	-0.08258
1.327	-0.39905	10.427	-0.47255	19.527	-0.39399
1.328	-0.07398	10.428	-0.46088	19.528	-0.71029
1.329	0.12882	10.429	-0.44304	19.529	-0.98747
1.33	0.18214	10.43	-0.42083	19.53	-1.18659
1.331	0.07985	10.431	-0.39645	19.531	-1.27921
1.332	-0.16231	10.432	-0.37225	19.532	-1.25142
1.333	-0.50906	10.433	-0.35056	19.533	-1.10581
1.334	-0.91057	10.434	-0.33347	19.534	-0.86125
1.335	-1.30955	10.435	-0.32266	19.535	-0.5503
1.336	-1.64932	10.436	-0.31923	19.536	-0.21482
1.337	-1.88177	10.437	-0.32368	19.537	0.09981
1.338	-1.97409	10.438	-0.33587	19.538	0.35093
1.339	-1.91337	10.439	-0.35503	19.539	0.50449
1.34	-1.70834	10.44	-0.37992	19.54	0.53975
1.341	-1.3881	10.441	-0.40887	19.541	0.45217
1.342	-0.99795	10.442	-0.44003	19.542	0.25405
1.343	-0.593	10.443	-0.4715	19.543	-0.02715
1.344	-0.23033	10.444	-0.50148	19.544	-0.35259
1.345	0.03898	10.445	-0.52847	19.545	-0.67743
1.346	0.17711	10.446	-0.55131	19.546	-0.95698
1.347	0.16481	10.447	-0.56931	19.547	-1.15291
1.348	0.00404	10.448	-0.58222	19.548	-1.23851
1.349	-0.28224	10.449	-0.59028	19.549	-1.20237
1.35	-0.65339	10.45	-0.59406	19.55	-1.04995
1.351	-1.05677	10.451	-0.59444	19.551	-0.80275
1.352	-1.43521	10.452	-0.59246	19.552	-0.49532
1.353	-1.73498	10.453	-0.5892	19.553	-0.17044
1.354	-1.91345	10.454	-0.58567	19.554	0.12687
1.355	-1.94498	10.455	-0.5827	19.555	0.3556
1.356	-1.82463	10.456	-0.58087	19.556	0.48448
1.357	-1.56877	10.457	-0.5805	19.557	0.4963
1.358	-1.21282	10.458	-0.5816	19.558	0.39033
1.359	-0.80632	10.459	-0.58395	19.559	0.18238
1.36	-0.40588	10.46	-0.58713	19.56	-0.09744
1.361	-0.06734	10.461	-0.5906	19.561	-0.40887
1.362	0.16213	10.462	-0.59383	19.562	-0.70721
1.363	0.2506	10.463	-0.59631	19.563	-0.94955
1.364	0.18586	10.464	-0.59771	19.564	-1.10078
1.365	-0.02285	10.465	-0.59787	19.565	-1.13853
1.366	-0.34618	10.466	-0.59682	19.566	-1.05631
1.367	-0.73879	10.467	-0.59483	19.567	-0.86451
1.368	-1.14567	10.468	-0.59231	19.568	-0.58893
1.369	-1.5099	10.469	-0.58976	19.569	-0.2673
1.37	-1.78059	10.47	-0.58772	19.57	0.05601
1.371	-1.92004	10.471	-0.58663	19.571	0.33609
1.372	-1.90895	10.472	-0.58679	19.572	0.53375
1.373	-1.74916	10.473	-0.5883	19.573	0.62097
1.374	-1.46334	10.474	-0.59095	19.574	0.58482
1.375	-1.0918	10.475	-0.59429	19.575	0.42926
1.376	-0.68683	10.476	-0.59759	19.576	0.17468
1.377	-0.30537	10.477	-0.59996	19.577	-0.14492
1.378	-0.000969742	10.478	-0.60038	19.578	-0.48658
1.379	0.18363	10.479	-0.59785	19.579	-0.80426
1.38	0.22255	10.48	-0.59151	19.58	-1.05519
1.381	0.11033	10.481	-0.58074	19.581	-1.2057
1.382	-0.13726	10.482	-0.56528	19.582	-1.23584
1.383	-0.48552	10.483	-0.54532	19.583	-1.14205
1.384	-0.88564	10.484	-0.5215	19.584	-0.93762
1.385	-1.28158	10.485	-0.49494	19.585	-0.65073
1.386	-1.6179	10.486	-0.46714	19.586	-0.32059
1.387	-1.84755	10.487	-0.43992	19.587	0.00811
1.388	-1.93844	10.488	-0.41525	19.588	0.29131
1.389	-1.87789	10.489	-0.39511	19.589	0.49171
1.39	-1.67441	10.49	-0.38127	19.59	0.58384
1.391	-1.35648	10.491	-0.37515	19.591	0.55751
1.392	-0.9685	10.492	-0.37764	19.592	0.41914
1.393	-0.56456	10.493	-0.38902	19.593	0.19066
1.394	-0.20088	10.494	-0.40885	19.594	-0.09359
1.395	0.07215	10.495	-0.43602	19.595	-0.39177
1.396	0.21697	10.496	-0.46875	19.596	-0.6605
1.397	0.21413	10.497	-0.50474	19.597	-0.86091
1.398	0.06496	10.498	-0.54133	19.598	-0.96411
1.399	-0.20859	10.499	-0.57573	19.599	-0.95523
1.4	-0.5671	10.5	-0.60521	19.6	-0.83543
1.401	-0.95922	10.501	-0.62733	19.601	-0.62172
1.402	-1.32892	10.502	-0.64021	19.602	-0.34451
1.403	-1.62335	10.503	-0.64263	19.603	-0.04329
1.404	-1.80027	10.504	-0.63418	19.604	0.23895
1.405	-1.83401	10.505	-0.61531	19.605	0.46179
1.406	-1.71906	10.506	-0.5873	19.606	0.59307
1.407	-1.47089	10.507	-0.55218	19.607	0.61343
1.408	-1.12371	10.508	-0.51253	19.608	0.51904
1.409	-0.72577	10.509	-0.47134	19.609	0.32215
1.41	-0.33253	10.51	-0.43168	19.61	0.04938
1.411	0.00111	10.511	-0.39652	19.611	-0.26197
1.412	0.22845	10.512	-0.36841	19.612	-0.56914
1.413	0.31763	10.513	-0.34934	19.613	-0.82991
1.414	0.25606	10.514	-0.34051	19.614	-1.00842
1.415	0.05217	10.515	-0.34226	19.615	-1.08022
1.416	-0.26568	10.516	-0.35405	19.616	-1.03562
1.417	-0.65321	10.517	-0.37451	19.617	-0.88106
1.418	-1.05635	10.518	-0.40157	19.618	-0.63815
1.419	-1.41884	10.519	-0.43262	19.619	-0.34062
1.42	-1.69	10.52	-0.46478	19.62	-0.0296
1.421	-1.83188	10.521	-0.49514	19.621	0.25209
1.422	-1.82448	10.522	-0.52103	19.622	0.466
1.423	-1.66856	10.523	-0.54021	19.623	0.58332
1.424	-1.38551	10.524	-0.55111	19.624	0.58888
1.425	-1.01437	10.525	-0.55293	19.625	0.48323
1.426	-0.60632	10.526	-0.54571	19.626	0.28246
1.427	-0.21762	10.527	-0.53032	19.627	0.0159
1.428	0.09831	10.528	-0.50833	19.628	-0.27811
1.429	0.29827	10.529	-0.4819	19.629	-0.55756
1.43	0.35526	10.53	-0.45354	19.63	-0.78281
1.431	0.26224	10.531	-0.42586	19.631	-0.92209
1.432	0.03301	10.532	-0.40138	19.632	-0.95598
1.433	-0.29978	10.533	-0.38222	19.633	-0.88014
1.434	-0.68923	10.534	-0.36996	19.634	-0.70587
1.435	-1.0808	10.535	-0.36547	19.635	-0.45846
1.436	-1.41996	10.536	-0.36884	19.636	-0.17362
1.437	-1.65979	10.537	-0.37938	19.637	0.10763
1.438	-1.76755	10.538	-0.39567	19.638	0.34473
1.439	-1.72915	10.539	-0.41572	19.639	0.5034
1.44	-1.55111	10.54	-0.43716	19.64	0.56045
1.441	-1.2595	10.541	-0.45744	19.641	0.50712
1.442	-0.89625	10.542	-0.47408	19.642	0.35032
1.443	-0.51318	10.543	-0.4849	19.643	0.11173
1.444	-0.16465	10.544	-0.48821	19.644	-0.17527
1.445	0.10006	10.545	-0.483	19.645	-0.47022
1.446	0.24373	10.546	-0.46898	19.646	-0.73131
1.447	0.24639	10.547	-0.44663	19.647	-0.92125
1.448	0.1081	10.548	-0.41717	19.648	-1.01247
1.449	-0.15111	10.549	-0.38243	19.649	-0.9911
1.45	-0.49407	10.55	-0.34468	19.65	-0.85886
1.451	-0.87179	10.551	-0.30643	19.651	-0.63291
1.452	-1.23037	10.552	-0.27023	19.652	-0.34348
1.453	-1.51862	10.553	-0.23843	19.653	-0.02962
1.454	-1.69534	10.554	-0.21299	19.654	0.26617
1.455	-1.73509	10.555	-0.1953	19.655	0.5039
1.456	-1.63182	10.556	-0.18612	19.656	0.65162
1.457	-1.39973	10.557	-0.1855	19.657	0.6899
1.458	-1.07127	10.558	-0.19281	19.658	0.61444
1.459	-0.6926	10.559	-0.20682	19.659	0.43663
1.46	-0.31705	10.56	-0.22585	19.66	0.18195
1.461	0.00236	10.561	-0.24789	19.661	-0.11374
1.462	0.22041	10.562	-0.27084	19.662	-0.40925
1.463	0.30608	10.563	-0.2927	19.663	-0.66386
1.464	0.24694	10.564	-0.31168	19.664	-0.84313
1.465	0.05091	10.565	-0.32642	19.665	-0.92367
1.466	-0.25475	10.566	-0.33605	19.666	-0.89649
1.467	-0.6273	10.567	-0.34025	19.667	-0.76817
1.468	-1.01445	10.568	-0.33921	19.668	-0.55991
1.469	-1.36169	10.569	-0.33361	19.669	-0.30445
1.47	-1.61994	10.57	-0.32448	19.67	-0.04134
1.471	-1.75244	10.571	-0.31312	19.671	0.18875
1.472	-1.73993	10.572	-0.30088	19.672	0.34996
1.473	-1.58334	10.573	-0.28905	19.673	0.41645
1.474	-1.30377	10.574	-0.27873	19.674	0.37626
1.475	-0.93951	10.575	-0.2707	19.675	0.23323
1.476	-0.54073	10.576	-0.26537	19.676	0.00663
1.477	-0.16251	10.577	-0.26275	19.677	-0.27132
1.478	0.14287	10.578	-0.26249	19.678	-0.55984
1.479	0.3332	10.579	-0.26394	19.679	-0.81523
1.48	0.38225	10.58	-0.26622	19.68	-0.99697
1.481	0.28344	10.581	-0.26839	19.681	-1.07341
1.482	0.05071	10.582	-0.26955	19.682	-1.0264
1.483	-0.28334	10.583	-0.26897	19.683	-0.85394
1.484	-0.6721	10.584	-0.26617	19.684	-0.57076
1.485	-1.06135	10.585	-0.26103	19.685	-0.20655
1.486	-1.3969	10.586	-0.25377	19.686	0.19791
1.487	-1.63208	10.587	-0.24496	19.687	0.59605
1.488	-1.73426	10.588	-0.23546	19.688	0.94173
1.489	-1.68937	10.589	-0.22632	19.689	1.19537
1.49	-1.50382	10.59	-0.21867	19.69	1.32919
1.491	-1.20357	10.591	-0.21355	19.691	1.3309
1.492	-0.83048	10.592	-0.21185	19.692	1.20523
1.493	-0.43642	10.593	-0.21411	19.693	0.97318
1.494	-0.07604	10.594	-0.22052	19.694	0.66911
1.495	0.20092	10.595	-0.2308	19.695	0.33594
1.496	0.35649	10.596	-0.24425	19.696	0.01932
1.497	0.36981	10.597	-0.25981	19.697	-0.23859
1.498	0.23994	10.598	-0.27609	19.698	-0.40473
1.499	-0.01402	10.599	-0.29157	19.699	-0.45953
1.5	-0.3557	10.6	-0.30468	19.7	-0.39933
1.501	-0.73658	10.601	-0.31404	19.701	-0.23663
1.502	-1.10282	10.602	-0.31854	19.702	0.00196
1.503	-1.40285	10.603	-0.3175	19.703	0.27967
1.504	-1.59458	10.604	-0.31074	19.704	0.5549
1.505	-1.6513	10.605	-0.29866	19.705	0.78718
1.506	-1.56538	10.606	-0.28216	19.706	0.94288
1.507	-1.34933	10.607	-0.26264	19.707	0.99998
1.508	-1.03393	10.608	-0.24183	19.708	0.95106
1.509	-0.66397	10.609	-0.22169	19.709	0.80423
1.51	-0.29184	10.61	-0.20415	19.71	0.58192
1.511	0.02984	10.611	-0.19102	19.711	0.3175
1.512	0.2556	10.612	-0.18374	19.712	0.05048
1.513	0.35354	10.613	-0.18325	19.713	-0.17925
1.514	0.30979	10.614	-0.18992	19.714	-0.33713
1.515	0.13049	10.615	-0.20345	19.715	-0.39901
1.516	-0.15912	10.616	-0.22293	19.716	-0.35455
1.517	-0.51826	10.617	-0.24685	19.717	-0.20886
1.518	-0.89633	10.618	-0.2733	19.718	0.01818
1.519	-1.24003	10.619	-0.30007	19.719	0.29469
1.52	-1.50091	10.62	-0.32492	19.72	0.58127
1.521	-1.64211	10.621	-0.34571	19.721	0.83651
1.522	-1.64361	10.622	-0.36067	19.722	1.02288
1.523	-1.50501	10.623	-0.36852	19.723	1.11209
1.524	-1.24563	10.624	-0.36862	19.724	1.08908
1.525	-0.90175	10.625	-0.36103	19.725	0.9543
1.526	-0.52157	10.626	-0.3465	19.726	0.72372
1.527	-0.15841	10.627	-0.32641	19.727	0.4267
1.528	0.13675	10.628	-0.30264	19.728	0.10195
1.529	0.32246	10.629	-0.27741	19.729	-0.20777
1.53	0.37259	10.63	-0.25304	19.73	-0.46159
1.531	0.28003	10.631	-0.23176	19.731	-0.6262
1.532	0.0577	10.632	-0.21547	19.732	-0.68048
1.533	-0.26328	10.633	-0.20557	19.733	-0.61843
1.534	-0.63789	10.634	-0.20283	19.734	-0.44997
1.535	-1.01356	10.635	-0.20726	19.735	-0.19961
1.536	-1.3375	10.636	-0.21817	19.736	0.097
1.537	-1.5641	10.637	-0.23417	19.737	0.39806
1.538	-1.66133	10.638	-0.25334	19.738	0.66138
1.539	-1.61519	10.639	-0.27339	19.739	0.85034
1.54	-1.43171	10.64	-0.29184	19.74	0.93889
1.541	-1.13611	10.641	-0.30634	19.741	0.91525
1.542	-0.76925	10.642	-0.31482	19.742	0.78343
1.543	-0.38194	10.643	-0.31573	19.743	0.56271
1.544	-0.02785	10.644	-0.30819	19.744	0.28489
1.545	0.244	10.645	-0.29211	19.745	-0.01024
1.546	0.39605	10.646	-0.26817	19.746	-0.28041
1.547	0.40744	10.647	-0.23781	19.747	-0.48689
1.548	0.27689	10.648	-0.20311	19.748	-0.59988
1.549	0.02286	10.649	-0.16658	19.749	-0.60275
1.55	-0.31907	10.65	-0.13098	19.75	-0.49432
1.551	-0.70122	10.651	-0.09906	19.751	-0.28911
1.552	-1.07043	10.652	-0.07328	19.752	-0.01528
1.553	-1.37557	10.653	-0.05566	19.753	0.28927
1.554	-1.57462	10.654	-0.04752	19.754	0.58219
1.555	-1.64052	10.655	-0.04942	19.755	0.82262
1.556	-1.56493	10.656	-0.06104	19.756	0.97684
1.557	-1.3593	10.657	-0.08129	19.757	1.02304
1.558	-1.05323	10.658	-0.10833	19.758	0.9543
1.559	-0.69025	10.659	-0.13976	19.759	0.77963
1.56	-0.32168	10.66	-0.17284	19.76	0.52268
1.561	0.000625737	10.661	-0.20474	19.761	0.21845
1.562	0.2315	10.662	-0.23274	19.762	-0.09158
1.563	0.33885	10.663	-0.25452	19.763	-0.36519
1.564	0.30808	10.664	-0.26834	19.764	-0.56532
1.565	0.14411	10.665	-0.27318	19.765	-0.66518
1.566	-0.12938	10.666	-0.26883	19.766	-0.65197
1.567	-0.47335	10.667	-0.25589	19.767	-0.52859
1.568	-0.83889	10.668	-0.23572	19.768	-0.3132
1.569	-1.17422	10.669	-0.21028	19.769	-0.03666
1.57	-1.43193	10.67	-0.18198	19.77	0.26186
1.571	-1.57569	10.671	-0.15343	19.771	0.54032
1.572	-1.58532	10.672	-0.12722	19.772	0.75972
1.573	-1.45967	10.673	-0.10569	19.773	0.88954
1.574	-1.21666	10.674	-0.0907	19.774	0.91197
1.575	-0.89078	10.675	-0.08353	19.775	0.82435
1.576	-0.52817	10.676	-0.0847	19.776	0.63949
1.577	-0.18005	10.677	-0.09401	19.777	0.38384
1.578	0.10449	10.678	-0.11055	19.778	0.09371
1.579	0.28547	10.679	-0.13277	19.779	-0.18984
1.58	0.33765	10.68	-0.15867	19.78	-0.42679
1.581	0.25412	10.681	-0.18597	19.781	-0.58378
1.582	0.04726	10.682	-0.21231	19.782	-0.6388
1.583	-0.25301	10.683	-0.23548	19.783	-0.58422
1.584	-0.60347	10.684	-0.25361	19.784	-0.42787
1.585	-0.95371	10.685	-0.2653	19.785	-0.1919
1.586	-1.25328	10.686	-0.26976	19.786	0.09037
1.587	-1.45883	10.687	-0.26681	19.787	0.37915
1.588	-1.54029	10.688	-0.25695	19.788	0.63382
1.589	-1.48515	10.689	-0.24122	19.789	0.81861
1.59	-1.30028	10.69	-0.22111	19.79	0.90767
1.591	-1.01101	10.691	-0.19845	19.791	0.88871
1.592	-0.65762	10.692	-0.17517	19.792	0.76467
1.593	-0.28968	10.693	-0.15319	19.793	0.55337
1.594	0.04091	10.694	-0.13421	19.794	0.28494
1.595	0.28723	10.695	-0.11963	19.795	-0.0024
1.596	0.41393	10.696	-0.11038	19.796	-0.26777
1.597	0.4023	10.697	-0.10693	19.797	-0.47332
1.598	0.25292	10.698	-0.10924	19.798	-0.58963
1.599	-0.01439	10.699	-0.11685	19.799	-0.59986
1.6	-0.36322	10.7	-0.12887	19.8	-0.5021
1.601	-0.74571	10.701	-0.14418	19.801	-0.30969
1.602	-1.10918	10.702	-0.16147	19.802	-0.04938
1.603	-1.40347	10.703	-0.1794	19.803	0.24247
1.604	-1.58801	10.704	-0.19672	19.804	0.5249
1.605	-1.63743	10.705	-0.21233	19.805	0.75816
1.606	-1.54519	10.706	-0.22539	19.806	0.90925
1.607	-1.3244	10.707	-0.23529	19.807	0.95658
1.608	-1.00609	10.708	-0.24172	19.808	0.893
1.609	-0.63476	10.709	-0.24462	19.809	0.7268
1.61	-0.26222	10.71	-0.2441	19.81	0.48061
1.611	0.05971	10.711	-0.24043	19.811	0.18824
1.612	0.28646	10.712	-0.23393	19.812	-0.11006
1.613	0.38692	10.713	-0.22496	19.813	-0.37318
1.614	0.34785	10.714	-0.21384	19.814	-0.56492
1.615	0.17563	10.715	-0.20082	19.815	-0.65902
1.616	-0.10457	10.716	-0.18613	19.816	-0.64281
1.617	-0.4524	10.717	-0.16992	19.817	-0.51903
1.618	-0.81803	10.718	-0.15238	19.818	-0.30534
1.619	-1.14918	10.719	-0.13374	19.819	-0.03196
1.62	-1.39847	10.72	-0.11433	19.82	0.26266
1.621	-1.53013	10.721	-0.09463	19.821	0.53716
1.622	-1.5251	10.722	-0.07531	19.822	0.75308
1.623	-1.38366	10.723	-0.0572	19.823	0.8802
1.624	-1.12547	10.724	-0.0413	19.824	0.90076
1.625	-0.78682	10.725	-0.02872	19.825	0.81195
1.626	-0.41552	10.726	-0.02057	19.826	0.62623
1.627	-0.06418	10.727	-0.01788	19.827	0.36962
1.628	0.21718	10.728	-0.0215	19.828	0.078
1.629	0.38823	10.729	-0.03192	19.829	-0.2079
1.63	0.42401	10.73	-0.04923	19.83	-0.44821
1.631	0.3185	10.731	-0.07304	19.831	-0.60948
1.632	0.08556	10.732	-0.10238	19.832	-0.66938
1.633	-0.24303	10.733	-0.1358	19.833	-0.61975
1.634	-0.62188	10.734	-0.17136	19.834	-0.46775
1.635	-0.99839	10.735	-0.20679	19.835	-0.2348
1.636	-1.32009	10.736	-0.2396	19.836	0.04643
1.637	-1.54192	10.737	-0.26732	19.837	0.33661
1.638	-1.63266	10.738	-0.28767	19.838	0.59532
1.639	-1.57924	10.739	-0.29879	19.839	0.78666
1.64	-1.38863	10.74	-0.29941	19.84	0.88431
1.641	-1.08689	10.741	-0.28902	19.841	0.87516
1.642	-0.71559	10.742	-0.26794	19.842	0.76113
1.643	-0.32594	10.743	-0.23735	19.843	0.55884
1.644	0.02829	10.744	-0.19927	19.844	0.29727
1.645	0.29828	10.745	-0.15637	19.845	0.01359
1.646	0.44703	10.746	-0.11187	19.846	-0.25203
1.647	0.45452	10.747	-0.06921	19.847	-0.46214
1.648	0.32045	10.748	-0.03183	19.848	-0.58726
1.649	0.06437	10.749	-0.00287	19.849	-0.61001
1.65	-0.27714	10.75	0.01511	19.85	-0.52757
1.651	-0.65555	10.751	0.02037	19.851	-0.35205
1.652	-1.01723	10.752	0.01214	19.852	-0.10875
1.653	-1.31091	10.753	-0.00928	19.853	0.16743
1.654	-1.49495	10.754	-0.04252	19.854	0.4369
1.655	-1.54313	10.755	-0.08521	19.855	0.66101
1.656	-1.44837	10.756	-0.13421	19.856	0.80753
1.657	-1.22373	10.757	-0.18582	19.857	0.85519
1.658	-0.90057	10.758	-0.23609	19.858	0.79669
1.659	-0.52422	10.759	-0.28119	19.859	0.63981
1.66	-0.14757	10.76	-0.31769	19.86	0.40628
1.661	0.17629	10.761	-0.34289	19.861	0.12876
1.662	0.40157	10.762	-0.35507	19.862	-0.15373
1.663	0.49615	10.763	-0.35363	19.863	-0.40131
1.664	0.44615	10.764	-0.33914	19.864	-0.57888
1.665	0.25789	10.765	-0.31334	19.865	-0.66104
1.666	-0.04299	10.766	-0.27895	19.866	-0.6357
1.667	-0.41504	10.767	-0.23949	19.867	-0.50584
1.668	-0.80684	10.768	-0.19889	19.868	-0.28909
1.669	-1.16411	10.769	-0.16125	19.869	-0.01534
1.67	-1.43734	10.77	-0.13038	19.87	0.27744
1.671	-1.58865	10.771	-0.10951	19.871	0.54849
1.672	-1.59711	10.772	-0.101	19.872	0.75997
1.673	-1.46162	10.773	-0.10609	19.873	0.88225
1.674	-1.20108	10.774	-0.12484	19.874	0.89803
1.675	-0.8517	10.775	-0.15605	19.875	0.80484
1.676	-0.46197	10.776	-0.19741	19.876	0.61535
1.677	-0.08578	10.777	-0.24571	19.877	0.35563
1.678	0.22502	10.778	-0.29707	19.878	0.06156
1.679	0.42794	10.779	-0.34734	19.879	-0.22624
1.68	0.49575	10.78	-0.39244	19.88	-0.46797
1.681	0.42027	10.781	-0.42872	19.881	-0.63029
1.682	0.21345	10.782	-0.45331	19.882	-0.6909
1.683	-0.09431	10.783	-0.46432	19.883	-0.64163
1.684	-0.45853	10.784	-0.46108	19.884	-0.48963
1.685	-0.8269	10.785	-0.4441	19.885	-0.25627
1.686	-1.14669	10.786	-0.41508	19.886	0.0258
1.687	-1.37219	10.787	-0.37674	19.887	0.31726
1.688	-1.47116	10.788	-0.33251	19.888	0.5776
1.689	-1.42938	10.789	-0.28629	19.889	0.77078
1.69	-1.25268	10.79	-0.24202	19.89	0.87025
1.691	-0.9661	10.791	-0.20336	19.891	0.86266
1.692	-0.6104	10.792	-0.17334	19.892	0.74963
1.693	-0.2363	10.793	-0.1541	19.893	0.54756
1.694	0.1027	10.794	-0.14671	19.894	0.28524
1.695	0.35782	10.795	-0.15106	19.895	-0.000190503
1.696	0.49197	10.796	-0.16592	19.896	-0.2685
1.697	0.48498	10.797	-0.18906	19.897	-0.48201
1.698	0.33652	10.798	-0.21747	19.898	-0.61085
1.699	0.06623	10.799	-0.24769	19.899	-0.63719
1.7	-0.28901	10.8	-0.27612	19.9	-0.5577
1.701	-0.68016	10.801	-0.29936	19.901	-0.38398
1.702	-1.05292	10.802	-0.3146	19.902	-0.14092
1.703	-1.35525	10.803	-0.31983	19.903	0.13683
1.704	-1.54476	10.804	-0.31405	19.904	0.40977
1.705	-1.59463	10.805	-0.29739	19.905	0.63909
1.706	-1.49739	10.806	-0.27105	19.906	0.7922
1.707	-1.26605	10.807	-0.23724	19.907	0.84726
1.708	-0.93233	10.808	-0.19892	19.908	0.7963
1.709	-0.54224	10.809	-0.15952	19.909	0.64633
1.71	-0.1497	10.81	-0.12264	19.91	0.41837
1.711	0.19097	10.811	-0.09168	19.911	0.14445
1.712	0.43265	10.812	-0.06953	19.912	-0.13684
1.713	0.54198	10.813	-0.05827	19.913	-0.38587
1.714	0.50403	10.814	-0.05902	19.914	-0.56745
1.715	0.32442	10.815	-0.07178	19.915	-0.65591
1.716	0.02848	10.816	-0.09548	19.916	-0.63865
1.717	-0.34221	10.817	-0.12807	19.917	-0.51798
1.718	-0.73569	10.818	-0.1667	19.918	-0.31078
1.719	-1.09685	10.819	-0.20804	19.919	-0.04621
1.72	-1.37514	10.82	-0.24854	19.92	0.23843
1.721	-1.53164	10.821	-0.28483	19.921	0.5029
1.722	-1.5445	10.822	-0.31398	19.922	0.70968
1.723	-1.41201	10.823	-0.33381	19.923	0.82926
1.724	-1.15281	10.824	-0.34308	19.924	0.8443
1.725	-0.80327	10.825	-0.34157	19.925	0.75209
1.726	-0.41245	10.826	-0.3301	19.926	0.56499
1.727	-0.03516	10.827	-0.31046	19.927	0.30874
1.728	0.27568	10.828	-0.28516	19.928	0.01888
1.729	0.47647	10.829	-0.25719	19.929	-0.26419
1.73	0.53903	10.83	-0.22972	19.93	-0.5008
1.731	0.45454	10.831	-0.20576	19.931	-0.65761
1.732	0.23479	10.832	-0.18788	19.932	-0.7122
1.733	-0.08946	10.833	-0.1779	19.933	-0.6563
1.734	-0.47282	10.834	-0.17673	19.934	-0.49685
1.735	-0.86161	10.835	-0.1843	19.935	-0.25516
1.736	-1.20137	10.836	-0.19952	19.936	0.03608
1.737	-1.4445	10.837	-0.22042	19.937	0.33734
1.738	-1.55693	10.838	-0.24435	19.938	0.60771
1.739	-1.52286	10.839	-0.26826	19.939	0.81056
1.74	-1.347	10.84	-0.28898	19.94	0.91859
1.741	-1.05388	10.841	-0.3036	19.941	0.91764
1.742	-0.68443	10.842	-0.30975	19.942	0.80857
1.743	-0.2902	10.843	-0.3059	19.943	0.60707
1.744	0.07385	10.844	-0.29148	19.944	0.34151
1.745	0.35704	10.845	-0.26705	19.945	0.04887
1.746	0.5201	10.846	-0.23421	19.946	-0.2304
1.747	0.54061	10.847	-0.19553	19.947	-0.45801
1.748	0.41621	10.848	-0.15429	19.948	-0.60317
1.749	0.1648	10.849	-0.11421	19.949	-0.64681
1.75	-0.1779	10.85	-0.07911	19.95	-0.58422
1.751	-0.56345	10.851	-0.05252	19.951	-0.42555
1.752	-0.93753	10.852	-0.03737	19.952	-0.19438
1.753	-1.24752	10.853	-0.03568	19.953	0.0757
1.754	-1.44998	10.854	-0.04836	19.954	0.3459
1.755	-1.51673	10.855	-0.07507	19.955	0.57765
1.756	-1.43882	10.856	-0.11426	19.956	0.73809
1.757	-1.22777	10.857	-0.16322	19.957	0.80464
1.758	-0.91396	10.858	-0.21837	19.958	0.7682
1.759	-0.54234	10.859	-0.27548	19.959	0.63432
1.76	-0.16606	10.86	-0.3301	19.96	0.42241
1.761	0.16101	10.861	-0.37788	19.961	0.16294
1.762	0.39194	10.862	-0.41498	19.962	-0.10693
1.763	0.49333	10.863	-0.4384	19.963	-0.34862
1.764	0.45012	10.864	-0.44622	19.964	-0.52759
1.765	0.26771	10.865	-0.43779	19.965	-0.61829
1.766	-0.02871	10.866	-0.41374	19.966	-0.60773
1.767	-0.39767	10.867	-0.376	19.967	-0.49736
1.768	-0.78726	10.868	-0.32755	19.968	-0.30282
1.769	-1.14236	10.869	-0.27222	19.969	-0.0518
1.77	-1.41242	10.87	-0.21433	19.97	0.21997
1.771	-1.55863	10.871	-0.15836	19.971	0.47371
1.772	-1.55933	10.872	-0.10855	19.972	0.67313
1.773	-1.41322	10.873	-0.0686	19.973	0.78956
1.774	-1.13951	10.874	-0.04133	19.974	0.80605
1.775	-0.77537	10.875	-0.02854	19.975	0.71977
1.776	-0.37071	10.876	-0.03083	19.976	0.54248
1.777	0.01873	10.877	-0.04768	19.977	0.29887
1.778	0.33919	10.878	-0.07745	19.978	0.02313
1.779	0.54641	10.879	-0.11764	19.979	-0.24584
1.78	0.61183	10.88	-0.16507	19.98	-0.46995
1.781	0.52662	10.881	-0.21624	19.981	-0.61726
1.782	0.30293	10.882	-0.26755	19.982	-0.66652
1.783	-0.02777	10.883	-0.31567	19.983	-0.61016
1.784	-0.41912	10.884	-0.35771	19.984	-0.45546
1.785	-0.81629	10.885	-0.3915	19.985	-0.22353
1.786	-1.16369	10.886	-0.41562	19.986	0.05361
1.787	-1.41272	10.887	-0.42949	19.987	0.33749
1.788	-1.52862	10.888	-0.4333	19.988	0.58856
1.789	-1.49528	10.889	-0.42794	19.989	0.77173
1.79	-1.31756	10.89	-0.41479	19.99	0.86128
1.791	-1.02057	10.891	-0.39557	19.991	0.84451
1.792	-0.64616	10.892	-0.37213	19.992	0.72349
1.793	-0.24706	10.893	-0.34625	19.993	0.5148
1.794	0.12056	10.894	-0.31951	19.994	0.24724
1.795	0.40495	10.895	-0.29318	19.995	-0.04222
1.796	0.56606	10.896	-0.26815	19.996	-0.3136
1.797	0.58121	10.897	-0.24498	19.997	-0.52949
1.798	0.44825	10.898	-0.2239	19.998	-0.66029
1.799	0.18589	10.899	-0.20493	19.999	-0.68834
1.8	-0.1689	10.9	-0.18802	20	-0.6104
1.801	-0.56608	10.901	-0.17311	20.001	-0.43803
1.802	-0.9496	10.902	-0.16032	20.002	-0.19599
1.803	-1.26522	10.903	-0.14991	20.003	0.08129
1.804	-1.46821	10.904	-0.14243	20.004	0.35457
1.805	-1.52964	10.905	-0.13859	20.005	0.58536
1.806	-1.44046	10.906	-0.13927	20.006	0.74135
1.807	-1.21284	10.907	-0.14535	20.007	0.80096
1.808	-0.87847	10.908	-0.1576	20.008	0.75645
1.809	-0.48416	10.909	-0.1765	20.009	0.61498
1.81	-0.08525	10.91	-0.20208	20.01	0.39763
1.811	0.26209	10.911	-0.23384	20.011	0.13641
1.812	0.50882	10.912	-0.27064	20.012	-0.13024
1.813	0.61993	10.913	-0.31069	20.013	-0.36292
1.814	0.57933	10.914	-0.35166	20.014	-0.52691
1.815	0.39223	10.915	-0.39075	20.015	-0.59706
1.816	0.08437	10.916	-0.42493	20.016	-0.56154
1.817	-0.30152	10.917	-0.45121	20.017	-0.42354
1.818	-0.71169	10.918	-0.46686	20.018	-0.20097
1.819	-1.08892	10.919	-0.46973	20.019	0.07591
1.82	-1.38055	10.92	-0.45848	20.02	0.3687
1.821	-1.54588	10.921	-0.43278	20.021	0.63613
1.822	-1.5619	10.922	-0.39346	20.022	0.83987
1.823	-1.42658	10.923	-0.34245	20.023	0.94989
1.824	-1.15913	10.924	-0.28277	20.024	0.94874
1.825	-0.79737	10.925	-0.2183	20.025	0.83406
1.826	-0.39241	10.926	-0.15348	20.026	0.6191
1.827	-0.00146	10.927	-0.09302	20.027	0.33097
1.828	0.32017	10.928	-0.04143	20.028	0.00702
1.829	0.52696	10.929	-0.00268	20.029	-0.3102
1.83	0.58952	10.93	0.02021	20.03	-0.57878
1.831	0.49887	10.931	0.02542	20.031	-0.76314
1.832	0.26769	10.932	0.01259	20.032	-0.83891
1.833	-0.07139	10.933	-0.01714	20.033	-0.79631
1.834	-0.47029	10.934	-0.06121	20.034	-0.64145
1.835	-0.87227	10.935	-0.11575	20.035	-0.39551
1.836	-1.21987	10.936	-0.17599	20.036	-0.09182
1.837	-1.46299	10.937	-0.2366	20.037	0.22868
1.838	-1.56604	10.938	-0.29217	20.038	0.52305
1.839	-1.51294	10.939	-0.33772	20.039	0.75225
1.84	-1.30952	10.94	-0.36916	20.04	0.88639
1.841	-0.98279	10.941	-0.38366	20.041	0.90878
1.842	-0.57723	10.942	-0.37996	20.042	0.81816
1.843	-0.14864	10.943	-0.35851	20.043	0.62869
1.844	0.24366	10.944	-0.32147	20.044	0.36796
1.845	0.54509	10.945	-0.27251	20.045	0.073
1.846	0.71348	10.946	-0.21657	20.046	-0.21482
1.847	0.72502	10.947	-0.15936	20.047	-0.45564
1.848	0.57765	10.948	-0.10687	20.048	-0.61656
1.849	0.29139	10.949	-0.06484	20.049	-0.67617
1.85	-0.09435	10.95	-0.03816	20.05	-0.62745
1.851	-0.52628	10.951	-0.03048	20.051	-0.47859
1.852	-0.94461	10.952	-0.04377	20.052	-0.25179
1.853	-1.29138	10.953	-0.07813	20.053	0.02
1.854	-1.51861	10.954	-0.13176	20.054	0.29775
1.855	-1.59494	10.955	-0.20102	20.055	0.54189
1.856	-1.51011	10.956	-0.28082	20.056	0.71782
1.857	-1.27635	10.957	-0.36498	20.057	0.8008
1.858	-0.92674	10.958	-0.44678	20.058	0.77935
1.859	-0.51054	10.959	-0.5196	20.059	0.65676
1.86	-0.08636	10.96	-0.57747	20.06	0.45063
1.861	0.28613	10.961	-0.61565	20.061	0.19024
1.862	0.55451	10.962	-0.63105	20.062	-0.08757
1.863	0.681	10.963	-0.62252	20.063	-0.34362
1.864	0.6478	10.964	-0.59098	20.064	-0.54197
1.865	0.45961	10.965	-0.5393	20.065	-0.65493
1.866	0.14298	10.966	-0.47212	20.066	-0.66691
1.867	-0.25737	10.967	-0.39535	20.067	-0.57664
1.868	-0.68483	10.968	-0.3157	20.068	-0.3972
1.869	-1.07884	10.969	-0.24	20.069	-0.15419
1.87	-1.38344	10.97	-0.17462	20.07	0.11798
1.871	-1.55512	10.971	-0.12487	20.071	0.38096
1.872	-1.56902	10.972	-0.09452	20.072	0.5979
1.873	-1.42244	10.973	-0.08543	20.073	0.73869
1.874	-1.13533	10.974	-0.09743	20.074	0.78416
1.875	-0.74749	10.975	-0.12832	20.075	0.72878
1.876	-0.31308	10.976	-0.17412	20.076	0.58142
1.877	0.10706	10.977	-0.22946	20.077	0.364
1.878	0.45387	10.978	-0.28807	20.078	0.1084
1.879	0.67845	10.979	-0.34347	20.079	-0.14813
1.88	0.74896	10.98	-0.38955	20.08	-0.3683
1.881	0.65521	10.981	-0.42117	20.081	-0.52007
1.882	0.4101	10.982	-0.43472	20.082	-0.58128
1.883	0.04795	10.983	-0.42841	20.083	-0.54274
1.884	-0.38032	10.984	-0.4025	20.084	-0.40968
1.885	-0.81425	10.985	-0.35926	20.085	-0.20093
1.886	-1.19235	10.986	-0.30277	20.086	0.05364
1.887	-1.46079	10.987	-0.23848	20.087	0.31738
1.888	-1.58097	10.988	-0.17274	20.088	0.55204
1.889	-1.53508	10.989	-0.11211	20.089	0.72318
1.89	-1.32869	10.99	-0.06274	20.09	0.80512
1.891	-0.99004	10.991	-0.02975	20.091	0.78459
1.892	-0.56625	10.992	-0.0167	20.092	0.6627
1.893	-0.1167	10.993	-0.02521	20.093	0.45486
1.894	0.29519	10.994	-0.05481	20.094	0.18873
1.895	0.61094	10.995	-0.1029	20.095	-0.09967
1.896	0.7852	10.996	-0.16507	20.096	-0.37088
1.897	0.7922	10.997	-0.23542	20.097	-0.58756
1.898	0.62954	10.998	-0.3072	20.098	-0.71968
1.899	0.31856	10.999	-0.37344	20.099	-0.74875
1.9	-0.09846	11	-0.42763	20.1	-0.67042
1.901	-0.56416	11.001	-0.46439	20.101	-0.49512
1.902	-1.01404	11.002	-0.48001	20.102	-0.24664
1.903	-1.38546	11.003	-0.47285	20.103	0.04117
1.904	-1.62647	11.004	-0.44353	20.104	0.32909
1.905	-1.70307	11.005	-0.39489	20.105	0.57801
1.906	-1.6041	11.006	-0.33177	20.106	0.75431
1.907	-1.34287	11.007	-0.26052	20.107	0.83456
1.908	-0.9554	11.008	-0.18846	20.108	0.80875
1.909	-0.4955	11.009	-0.12312	20.109	0.68167
1.91	-0.02725	11.01	-0.07151	20.11	0.47216
1.911	0.38392	11.011	-0.03946	20.111	0.21045
1.912	0.68038	11.012	-0.03097	20.112	-0.06609
1.913	0.82043	11.013	-0.04785	20.113	-0.31824
1.914	0.78419	11.014	-0.08946	20.114	-0.51043
1.915	0.57648	11.015	-0.15275	20.115	-0.61576
1.916	0.22625	11.016	-0.23252	20.116	-0.61974
1.917	-0.21742	11.017	-0.32191	20.117	-0.52234
1.918	-0.6921	11.018	-0.413	20.118	-0.33797
1.919	-1.13077	11.019	-0.4976	20.119	-0.09345
1.92	-1.47115	11.02	-0.56801	20.12	0.17582
1.921	-1.66453	11.021	-0.61779	20.121	0.43084
1.922	-1.68265	11.022	-0.64239	20.122	0.63452
1.923	-1.52176	11.023	-0.6396	20.123	0.75694
1.924	-1.20324	11.024	-0.60978	20.124	0.7796
1.925	-0.77073	11.025	-0.55585	20.125	0.69808
1.926	-0.28409	11.026	-0.48303	20.126	0.52269
1.927	0.18893	11.027	-0.39831	20.127	0.27708
1.928	0.58219	11.028	-0.30982	20.128	-0.00504
1.929	0.84045	11.029	-0.226	20.129	-0.28458
1.93	0.92719	11.03	-0.15477	20.13	-0.52255
1.931	0.82984	11.031	-0.10278	20.131	-0.68552
1.932	0.5616	11.032	-0.07468	20.132	-0.7503
1.933	0.15979	11.033	-0.0727	20.133	-0.70721
1.934	-0.31938	11.034	-0.0964	20.134	-0.56145
1.935	-0.80855	11.035	-0.14268	20.135	-0.33245
1.936	-1.23874	11.036	-0.2061	20.136	-0.05113
1.937	-1.54896	11.037	-0.27943	20.137	0.24433
1.938	-1.69492	11.038	-0.35435	20.138	0.51382
1.939	-1.65534	11.039	-0.42236	20.139	0.72087
1.94	-1.43506	11.04	-0.4756	20.14	0.83768
1.941	-1.06454	11.041	-0.50772	20.141	0.84901
1.942	-0.59569	11.042	-0.5146	20.142	0.75422
1.943	-0.09467	11.043	-0.49476	20.143	0.56736
1.944	0.36735	11.044	-0.44963	20.144	0.31515
1.945	0.72422	11.045	-0.38347	20.145	0.03323
1.946	0.92415	11.046	-0.30294	20.146	-0.23889
1.947	0.93719	11.047	-0.21653	20.147	-0.46331
1.948	0.75956	11.048	-0.13367	20.148	-0.6091
1.949	0.41443	11.049	-0.0638	20.149	-0.65656
1.95	-0.05117	11.05	-0.01535	20.15	-0.6
1.951	-0.5728	11.051	0.00518	20.151	-0.44846
1.952	-1.0775	11.052	-0.00603	20.152	-0.22441
1.953	-1.49411	11.053	-0.04962	20.153	0.03945
1.954	-1.76322	11.054	-0.12283	20.154	0.30484
1.955	-1.84571	11.055	-0.21966	20.155	0.53332
1.956	-1.72841	11.056	-0.33134	20.156	0.69175
1.957	-1.42618	11.057	-0.4471	20.157	0.75697
1.958	-0.98006	11.058	-0.55519	20.158	0.71909
1.959	-0.45176	11.059	-0.644	20.159	0.58294
1.96	0.08493	11.06	-0.70328	20.16	0.3674
1.961	0.55434	11.061	-0.72517	20.161	0.10278
1.962	0.8896	11.062	-0.70513	20.162	-0.17344
1.963	1.04216	11.063	-0.64254	20.163	-0.42186
1.964	0.98874	11.064	-0.54088	20.164	-0.60674
1.965	0.73491	11.065	-0.40761	20.165	-0.701
1.966	0.31453	11.066	-0.25358	20.166	-0.6901
1.967	-0.21471	11.067	-0.09209	20.167	-0.57414
1.968	-0.77916	11.068	0.06228	20.168	-0.36788
1.969	-1.29946	11.069	0.1951	20.169	-0.09876
1.97	-1.70164	11.07	0.29346	20.17	0.19687
1.971	-1.92753	11.071	0.34733	20.171	0.47884
1.972	-1.9432	11.072	0.35066	20.172	0.70864
1.973	-1.74388	11.073	0.30208	20.173	0.85488
1.974	-1.35504	11.074	0.20529	20.174	0.89757
1.975	-0.82904	11.075	0.06885	20.175	0.83094
1.976	-0.23812	11.076	-0.09445	20.176	0.66427
1.977	0.33556	11.077	-0.26869	20.177	0.42054
1.978	0.81141	11.078	-0.43622	20.178	0.13327
1.979	1.12167	11.079	-0.57938	20.179	-0.15817
1.98	1.22115	11.08	-0.68218	20.18	-0.414
1.981	1.09383	11.081	-0.73201	20.181	-0.59958
1.982	0.75538	11.082	-0.72097	20.182	-0.69023
1.983	0.25139	11.083	-0.64691	20.183	-0.67459
1.984	-0.34874	11.084	-0.5139	20.184	-0.55621
1.985	-0.96128	11.085	-0.33207	20.185	-0.35297
1.986	-1.49978	11.086	-0.11699	20.186	-0.09456
1.987	-1.88721	11.087	0.11171	20.187	0.18174
1.988	-2.06691	11.088	0.33196	20.188	0.43628
1.989	-2.01081	11.089	0.52143	20.189	0.63264
1.99	-1.72379	11.09	0.65963	20.19	0.74273
1.991	-1.24335	11.091	0.73013	20.191	0.7507
1.992	-0.63483	11.092	0.72241	20.192	0.65524
1.993	0.01751	11.093	0.63326	20.193	0.46966
1.994	0.62204	11.094	0.46768	20.194	0.2201
1.995	1.0926	11.095	0.23887	20.195	-0.05821
1.996	1.36074	11.096	-0.03233	20.196	-0.32583
1.997	1.38561	11.097	-0.31889	20.197	-0.54471
1.998	1.16013	11.098	-0.58961	20.198	-0.68348
1.999	0.71255	11.099	-0.81163	20.199	-0.7219
[truncated: 7,001 more rows]

## Sheet: Fig.2g
0	0.0384	9.1	-0.01354	18.2	0.16818	27.3	0.00937	36.4	-0.04204	45.5	-0.00286	54.6	-0.06318
0.001	0.07067	9.101	0.01863	18.201	-0.02497	27.301	0.0101	36.401	-0.06133	45.501	-0.04894	54.601	-0.01098
0.002	0.00628	9.102	-0.04585	18.202	0.03964	27.302	0.13969	36.402	-0.09029	45.502	-0.09179	54.602	0.03928
0.003	-0.02588	9.103	0.1152	18.203	0.10424	27.303	0.1082	36.403	-0.10958	45.503	-0.12465	54.603	0.07794
0.004	-0.02583	9.104	-0.01372	18.204	0.03997	27.304	0.01227	36.404	-0.06121	45.504	-0.14108	54.604	0.10887
0.005	-0.09022	9.105	0.08289	18.205	0.00792	27.305	-0.1481	36.405	-0.09661	45.505	-0.14205	54.605	0.11918
0.006	-0.15461	9.106	0.08285	18.206	0.07252	27.306	0.04594	36.406	-0.05791	45.506	-0.12433	54.606	0.11338
0.007	-0.02568	9.107	0.05058	18.207	0.13712	27.307	-0.04999	36.407	-0.07398	45.507	-0.09147	54.607	0.09083
0.008	-0.12229	9.108	0.08275	18.208	0.04064	27.308	-0.01705	36.408	-0.1126	45.508	-0.0483	54.608	0.05088
0.009	0.00664	9.109	0.05049	18.209	0.10524	27.309	0.0159	36.409	-0.08034	45.509	0.00132	54.609	0.00803
0.01	-0.02553	9.11	-0.07843	18.21	0.04097	27.31	-0.04781	36.41	-0.02553	45.51	0.0461	54.61	-0.04449
0.011	-0.15436	9.111	-0.07847	18.211	0.00892	27.311	-0.04709	36.411	-0.03194	45.511	0.08412	54.611	-0.08379
0.012	-0.02543	9.112	0.08257	18.212	0.17017	27.312	-0.07858	36.412	-0.00934	45.512	0.10506	54.612	-0.11988
0.013	-0.08982	9.113	-0.01413	18.213	0.07369	27.313	-0.11007	36.413	-0.04152	45.513	0.11021	54.613	-0.13663
0.014	-0.1542	9.114	-0.01417	18.214	0.04163	27.314	-0.10935	36.414	-0.03504	45.514	0.10022	54.614	-0.13631
0.015	-0.08972	9.115	0.018	18.215	0.10624	27.315	-0.04419	36.415	-0.01567	45.515	0.06994	54.615	-0.11923
0.016	-0.05745	9.116	-0.01426	18.216	-0.02247	27.316	0.05319	36.416	-0.00918	45.516	0.03224	54.616	-0.08282
0.017	-0.08962	9.117	-0.04652	18.217	0.07435	27.317	0.05392	36.417	-0.04136	45.517	-0.01609	54.617	-0.04223
0.018	0.03931	9.118	0.0823	18.218	0.01008	27.318	0.08686	36.418	-0.0091	45.518	-0.06023	54.618	0.00836
0.019	-0.08952	9.119	-0.0144	18.219	0.07468	27.319	0.11981	36.419	-0.05739	45.519	-0.1005	54.619	0.05378
0.02	-0.12169	9.12	0.01778	18.22	0.01041	27.32	0.02388	36.42	-0.07668	45.52	-0.1266	54.62	0.09051
0.021	-0.0572	9.121	0.01773	18.221	0.01058	27.321	0.0246	36.421	-0.09275	45.521	-0.13885	54.621	0.11565
0.022	-0.12159	9.122	0.01769	18.222	0.04296	27.322	-0.03911	36.422	-0.04438	45.522	-0.13337	54.622	0.12048
0.023	-0.08932	9.123	-0.0468	18.223	0.10757	27.323	0.05827	36.423	-0.07334	45.523	-0.10856	54.623	0.10952
0.024	-0.12148	9.124	-0.01462	18.224	0.0433	27.324	-0.06988	36.424	-0.09263	45.524	-0.07377	54.624	0.08214
0.025	-0.12143	9.125	0.14642	18.225	0.1079	27.325	-0.13359	36.425	-0.01849	45.525	-0.02673	54.625	0.03993
0.026	-0.02473	9.126	-0.04693	18.226	0.01141	27.326	-0.03621	36.426	-0.06033	45.526	0.01966	54.626	-0.00646
0.027	0.00754	9.127	0.01746	18.227	0.07601	27.327	-0.0677	36.427	-0.01841	45.527	0.06219	54.627	-0.05736
0.028	-0.02463	9.128	-0.0148	18.228	0.1084	27.328	0.02968	36.428	0.11051	45.528	0.09538	54.628	-0.08282
0.029	-0.02458	9.129	-0.01485	18.229	0.01191	27.329	-0.09847	36.429	-0.00866	45.529	0.11084	54.629	-0.11632
0.03	0.00769	9.13	-0.11155	18.23	0.04429	27.33	0.03113	36.43	-0.01829	45.53	0.11052	54.63	-0.14081
0.031	-0.02448	9.131	-0.07938	18.231	0.07668	27.331	-0.03258	36.431	-0.03436	45.531	0.09376	54.631	-0.14113
0.032	-0.05665	9.132	-0.07942	18.232	0.14128	27.332	0.0648	36.432	-0.01498	45.532	0.05961	54.632	-0.12148
0.033	-0.12103	9.133	-0.07947	18.233	0.01257	27.333	0.06552	36.433	-0.02139	45.533	0.02256	54.633	-0.06993
0.034	-0.05655	9.134	0.08158	18.234	0.04496	27.334	0.13068	36.434	0.02376	45.534	-0.01868	54.634	-0.02482
0.035	0.00794	9.135	0.0171	18.235	0.10956	27.335	0.06697	36.435	-0.00842	45.535	-0.06605	54.635	0.02834
0.036	-0.08866	9.136	-0.0796	18.236	0.07751	27.336	-0.06117	36.436	-0.05993	45.536	-0.11341	54.636	0.06765
0.037	0.00804	9.137	0.01701	18.237	0.07768	27.337	0.03621	36.437	-0.07922	45.537	-0.13983	54.637	0.10309
0.038	-0.02413	9.138	-0.01526	18.238	0.11006	27.338	0.06915	36.438	-0.02763	45.538	-0.14112	54.638	0.12017
0.039	-0.08851	9.139	0.04914	18.239	0.07801	27.339	0.03766	36.439	-0.06947	45.539	-0.12791	54.639	0.12145
0.04	-0.1529	9.14	0.04909	18.24	0.04596	27.34	0.00616	36.44	-0.04044	45.54	-0.09601	54.64	0.10406
0.041	-0.15285	9.141	0.04905	18.241	0.04612	27.341	-0.02533	36.441	-0.00496	45.541	-0.058	54.641	0.06991
0.042	-0.02393	9.142	0.049	18.242	0.04629	27.342	-0.08904	36.442	-0.07258	45.542	-0.00838	54.642	0.02738
0.043	-0.05609	9.143	-0.11214	18.243	0.01424	27.343	0.00834	36.443	-0.09187	45.543	0.03769	54.643	-0.02224
0.044	0.07283	9.144	0.04891	18.244	0.11106	27.344	-0.05537	36.444	0.00483	45.544	0.07861	54.644	-0.06702
0.045	-0.08821	9.145	-0.08001	18.245	0.07901	27.345	-0.08687	36.445	0.01454	45.545	0.10631	54.645	-0.10407
0.046	-0.1526	9.146	0.08104	18.246	-0.01748	27.346	-0.0217	36.446	0.02746	45.546	0.11759	54.646	-0.12888
0.047	-0.05589	9.147	0.11321	18.247	0.07934	27.347	-0.0532	36.447	-0.06593	45.547	0.11082	54.647	-0.135
0.048	-0.02362	9.148	-0.08015	18.248	0.01507	27.348	-0.02025	36.448	0.00499	45.548	0.08472	54.648	-0.12404
0.049	-0.02357	9.149	0.01646	18.249	0.01523	27.349	0.01269	36.449	0.00503	45.549	0.05089	54.649	-0.09569
0.05	-0.12018	9.15	-0.11245	18.25	0.0154	27.35	0.07785	36.45	0.04373	45.55	0.00289	54.65	-0.05316
0.051	-0.05569	9.151	-0.01584	18.251	0.01557	27.351	0.1108	36.451	0.018	45.551	-0.04093	54.651	-0.00645
0.052	0.00879	9.152	0.04855	18.252	0.11239	27.352	0.14374	36.452	-0.04318	45.552	-0.08378	54.652	0.04414
0.053	-0.05559	9.153	0.01628	18.253	0.08034	27.353	0.04781	36.453	-0.02703	45.553	-0.11536	54.653	0.08151
0.054	-0.08776	9.154	-0.0482	18.254	0.14494	27.354	0.11297	36.454	0.01812	45.554	-0.13147	54.654	0.11373
0.055	-0.15215	9.155	0.04841	18.255	-0.08042	27.355	0.08148	36.455	-0.04306	45.555	-0.13147	54.655	0.12372
0.056	-0.02322	9.156	-0.01607	18.256	0.08084	27.356	-0.01445	36.456	-0.07524	45.556	-0.1131	54.656	0.12018
0.057	-0.05539	9.157	0.08054	18.257	-0.04787	27.357	0.01849	36.457	-0.02364	45.557	-0.08024	54.657	0.09762
0.058	-0.05534	9.158	-0.0806	18.258	-0.0477	27.358	-0.013	36.458	-0.06871	45.558	-0.0361	54.658	0.05767
0.059	-0.08751	9.159	0.01601	18.259	0.08133	27.359	0.01994	36.459	-0.04934	45.559	0.01416	54.659	0.02417
0.06	-0.11968	9.16	0.01597	18.26	0.0815	27.36	0.05289	36.46	0.03447	45.56	0.05507	54.66	-0.02609
0.061	-0.02297	9.161	0.1448	18.261	0.08167	27.361	-0.07526	36.461	-0.02348	45.561	0.09373	54.661	-0.08183
0.062	0.0093	9.162	0.01588	18.262	0.17849	27.362	-0.04232	36.462	0.03133	45.562	0.11467	54.662	-0.12275
0.063	0.04157	9.163	-0.11304	18.263	0.082	27.363	-0.13825	36.463	-0.01052	45.563	0.11918	54.663	-0.13241
0.064	-0.08726	9.164	0.01579	18.264	0.21104	27.364	-0.1053	36.464	0.05396	45.564	0.10726	54.664	-0.13177
0.065	-0.05499	9.165	-0.08091	18.265	0.0179	27.365	0.0243	36.465	0.03467	45.565	0.07633	54.665	-0.11695
0.066	0.0095	9.166	-0.14539	18.266	0.0825	27.366	0.18611	36.466	-0.04261	45.566	0.03799	54.666	-0.08086
0.067	-0.05489	9.167	0.08009	18.267	0.05045	27.367	0.05796	36.467	-0.03291	45.567	-0.01066	54.667	-0.03801
0.068	-0.08706	9.168	0.01561	18.268	0.11505	27.368	0.09091	36.468	-0.0522	45.568	-0.05319	54.668	0.01193
0.069	0.04187	9.169	0.01556	18.269	0.083	27.369	0.15607	36.469	-0.02316	45.569	-0.09443	54.669	0.058
0.07	-0.05474	9.17	0.01552	18.27	-0.01349	27.37	0.12458	36.47	-0.02634	45.57	-0.12053	54.67	0.09538
0.071	0.00975	9.171	0.04769	18.271	0.05111	27.371	-0.00357	36.471	-0.10685	45.571	-0.13148	54.671	0.11954
0.072	-0.15129	9.172	0.07986	18.272	0.05128	27.372	0.19046	36.472	-0.05526	45.572	-0.12536	54.672	0.12663
0.073	-0.15124	9.173	0.01538	18.273	0.01923	27.373	-0.06656	36.473	0.01244	45.573	-0.0983	54.673	0.11664
0.074	-0.05454	9.174	0.04755	18.274	-0.04504	27.374	-0.06583	36.474	0.10591	45.574	-0.0635	54.674	0.08829
0.075	-0.2478	9.175	-0.01693	18.275	0.05178	27.375	-0.09733	36.475	-0.000369061	45.575	-0.01582	54.675	0.04737
0.076	-0.05444	9.176	0.01524	18.276	0.01972	27.376	-0.03216	36.476	-0.00355	45.576	0.02993	54.676	1.30114e-05
0.077	0.04227	9.177	0.04742	18.277	-0.01233	27.377	-0.03144	36.477	0.01582	45.577	0.07278	54.677	-0.05057
0.078	-0.08656	9.178	0.04737	18.278	0.11671	27.378	0.00151	36.478	0.01908	45.578	0.10499	54.678	-0.08762
0.079	-0.15094	9.179	-0.01711	18.279	0.08466	27.379	0.03445	36.479	0.02879	45.579	0.12046	54.679	-0.11919
0.08	-0.05424	9.18	-0.14603	18.28	0.18148	27.38	0.03518	36.48	0.03849	45.58	0.12754	54.68	-0.13144
0.081	-0.05419	9.181	0.04724	18.281	0.08499	27.381	0.10034	36.481	-0.01302	45.581	0.11015	54.681	-0.12564
0.082	0.07474	9.182	0.04719	18.282	0.05294	27.382	0.03663	36.482	0.0418	45.582	0.06246	54.682	-0.10405
0.083	-0.05409	9.183	-0.01729	18.283	0.08533	27.383	0.10179	36.483	0.04828	45.583	0.01542	54.683	-0.06474
0.084	-0.02182	9.184	-0.04955	18.284	0.11771	27.384	0.13473	36.484	0.04188	45.584	-0.02904	54.684	-0.02157
0.085	-0.05398	9.185	0.04706	18.285	0.11788	27.385	0.10324	36.485	0.03869	45.585	-0.06803	54.685	0.03063
0.086	-0.05393	9.186	0.01479	18.286	0.05361	27.386	0.10396	36.486	-0.0998	45.586	-0.10282	54.686	0.07251
0.087	-0.18276	9.187	-0.01747	18.287	-0.0751	27.387	0.10469	36.487	-0.05144	45.587	-0.12377	54.687	0.10666
0.088	0.04282	9.188	-0.11417	18.288	0.05394	27.388	0.04098	36.488	-0.06751	45.588	-0.12828	54.688	0.12535
0.089	-0.05378	9.189	-0.01756	18.289	0.05411	27.389	0.0417	36.489	0.02919	45.589	-0.11571	54.689	0.12632
0.09	-0.11817	9.19	0.04683	18.29	0.05427	27.39	0.07465	36.49	-0.04809	45.59	-0.08446	54.69	0.12019
0.091	-0.02147	9.191	0.11122	18.291	0.05444	27.391	0.04315	36.491	-0.04805	45.591	-0.04451	54.691	0.0883
0.092	-0.15029	9.192	-0.0177	18.292	0.08682	27.392	-0.085	36.492	-0.02546	45.592	0.00607	54.692	0.02999
0.093	-0.05358	9.193	-0.01774	18.293	0.02255	27.393	-0.01983	36.493	0.01646	45.593	0.04892	54.693	-0.02414
0.094	-0.05353	9.194	-0.01779	18.294	0.05494	27.394	0.10977	36.494	0.05194	45.594	0.08983	54.694	-0.07376
0.095	-0.05348	9.195	0.0466	18.295	0.02288	27.395	0.07827	36.495	0.04554	45.595	0.11593	54.695	-0.09889
0.096	0.011	9.196	0.04656	18.296	0.15192	27.396	-0.01766	36.496	0.04236	45.596	0.12656	54.696	-0.12241
0.097	-0.11782	9.197	-0.05014	18.297	0.15209	27.397	0.04751	36.497	0.01985	45.597	0.11915	54.697	-0.13014
0.098	-0.08555	9.198	-0.01797	18.298	0.15226	27.398	0.08045	36.498	0.04244	45.598	0.09273	54.698	-0.11918
0.099	0.01115	9.199	-0.01801	18.299	0.08799	27.399	0.01674	36.499	0.0747	45.599	0.05729	54.699	-0.0918
0.1	-0.08545	9.2	-0.05028	18.3	0.08815	27.4	0.11412	36.5	0.04252	45.6	0.01057	54.7	-0.04959
0.101	-0.0854	9.201	-0.08254	18.301	0.18497	27.401	0.08262	36.501	0.03612	45.601	-0.03357	54.701	-0.00416
0.102	-0.08535	9.202	-0.05037	18.302	0.02405	27.402	0.08335	36.502	-0.02506	45.602	-0.0761	54.702	0.04803
0.103	-0.0853	9.203	0.01402	18.303	0.12087	27.403	0.01964	36.503	0.02975	45.603	-0.10735	54.703	0.08508
0.104	-0.05303	9.204	0.0462	18.304	0.02438	27.404	0.14924	36.504	0.00402	45.604	-0.12185	54.704	0.11666
0.105	-0.0852	9.205	0.01393	18.305	0.02455	27.405	0.14996	36.505	-0.05716	45.605	-0.12088	54.705	0.12955
0.106	-0.05293	9.206	0.04611	18.306	0.02471	27.406	0.11847	36.506	-0.03134	45.606	-0.1022	54.706	0.12633
0.107	-0.02066	9.207	-0.05059	18.307	-0.07178	27.407	0.05476	36.507	-0.00553	45.607	-0.06773	54.707	0.1041
0.108	-0.14949	9.208	0.0138	18.308	0.15392	27.408	-0.07339	36.508	0.01707	45.608	-0.02488	54.708	0.06511
0.109	-0.14943	9.209	0.01375	18.309	0.08965	27.409	-0.04045	36.509	0.05899	45.609	0.02345	54.709	0.02291
0.11	-0.08495	9.21	-0.05073	18.31	0.08982	27.41	-0.0075	36.51	0.0107	45.61	0.06759	54.71	-0.02993
0.111	-0.0849	9.211	-0.08299	18.311	0.05776	27.411	0.08988	36.511	0.06229	45.611	0.11076	54.711	-0.07053
0.112	-0.05263	9.212	-0.05082	18.312	0.12237	27.412	0.02617	36.512	0.072	45.612	0.13363	54.712	-0.10693
0.113	-0.11702	9.213	-0.1153	18.313	0.0581	27.413	0.12355	36.513	0.05271	45.613	0.12622	54.713	-0.12497
0.114	-0.08475	9.214	-0.01869	18.314	0.15492	27.414	0.02762	36.514	0.1043	45.614	0.10721	54.714	-0.12658
0.115	-0.02026	9.215	-0.08317	18.315	0.15508	27.415	-0.06831	36.515	0.0689	45.615	0.07918	54.715	-0.11112
0.116	0.01201	9.216	-0.11544	18.316	0.05859	27.416	0.0935	36.516	0.07216	45.616	0.04181	54.716	-0.07729
0.117	-0.14903	9.217	-0.01883	18.317	0.15542	27.417	0.19088	36.517	0.06253	45.617	-0.0062	54.717	-0.03637
0.118	-0.05233	9.218	-0.08331	18.318	0.15558	27.418	0.09495	36.518	0.01424	45.618	-0.04873	54.718	0.01486
0.119	-0.0845	9.219	-0.05114	18.319	-0.03756	27.419	0.1279	36.519	0.03039	45.619	-0.08771	54.719	0.06157
0.12	-0.14888	9.22	-0.01896	18.32	0.1237	27.42	0.19306	36.52	-0.05011	45.62	-0.1122	54.72	0.09798
0.121	-0.05218	9.221	0.04543	18.321	0.02721	27.421	-0.03174	36.521	0.02081	45.621	-0.12251	54.721	0.13568
0.122	-0.11656	9.222	0.04538	18.322	0.12403	27.422	0.06564	36.522	-0.05647	45.622	-0.1151	54.722	0.13793
0.123	0.01236	9.223	-0.0191	18.323	-0.0369	27.423	0.00193	36.523	0.01445	45.623	-0.089	54.723	0.11635
0.124	-0.11646	9.224	0.07751	18.324	-0.03673	27.424	0.06709	36.524	0.00804	45.624	-0.05356	54.724	0.08349
0.125	-0.0842	9.225	0.07747	18.325	0.18896	27.425	-0.02884	36.525	0.02097	45.625	-0.00492	54.725	0.04289
0.126	-0.11636	9.226	0.07742	18.326	0.09248	27.426	-0.02812	36.526	0.05323	45.626	0.04115	54.726	-0.000280538
0.127	-0.05188	9.227	0.04516	18.327	0.15708	27.427	0.03705	36.527	0.03072	45.627	0.08272	54.727	-0.04313
0.128	-0.11626	9.228	-0.18042	18.328	0.06059	27.428	-0.05888	36.528	0.05331	45.628	0.11268	54.728	-0.08179
0.129	-0.08399	9.229	0.04507	18.329	0.15741	27.429	0.07071	36.529	0.09845	45.629	0.12814	54.729	-0.11337
0.13	-0.05173	9.23	0.04502	18.33	0.25423	27.43	0.03922	36.53	0.06305	45.63	0.12653	54.73	-0.12625
0.131	-0.08389	9.231	-0.0839	18.331	0.09331	27.431	-0.02449	36.531	0.07276	45.631	0.10623	54.731	-0.11208
0.132	-0.01941	9.232	-0.05172	18.332	0.22235	27.432	0.13733	36.532	0.05347	45.632	0.0724	54.732	-0.09049
0.133	-0.01936	9.233	0.01267	18.333	0.22251	27.433	0.20249	36.533	0.16627	45.633	0.02826	54.733	-0.06568
0.134	-0.14818	9.234	-0.0196	18.334	0.15824	27.434	0.171	36.534	0.02455	45.634	-0.01813	54.734	-0.02992
0.135	0.01296	9.235	0.01258	18.335	0.09397	27.435	0.17172	36.535	0.01171	45.635	-0.06002	54.735	0.02195
0.136	-0.08364	9.236	-0.01969	18.336	0.06192	27.436	0.14023	36.536	-0.02369	45.636	-0.09514	54.736	0.07479
0.137	0.01306	9.237	-0.01973	18.337	0.0943	27.437	0.0443	36.537	0.03434	45.637	-0.11447	54.737	0.10991
0.138	-0.05132	9.238	-0.01978	18.338	0.12669	27.438	0.01281	36.538	0.01505	45.638	-0.11769	54.738	0.13021
0.139	-0.21237	9.239	0.04462	18.339	-0.03424	27.439	0.20684	36.539	-0.04613	45.639	-0.1032	54.739	0.13214
0.14	0.01321	9.24	0.07679	18.34	0.0948	27.44	0.11091	36.54	0.03124	45.64	-0.07323	54.74	0.11636
0.141	-0.08339	9.241	0.01231	18.341	0.06275	27.441	0.0472	36.541	-0.05249	45.641	-0.03393	54.741	0.08221
0.142	-0.05112	9.242	0.04448	18.342	0.0307	27.442	0.01571	36.542	0.01843	45.642	0.01536	54.742	0.04097
0.143	-0.05107	9.243	-0.02	18.343	0.15974	27.443	0.04865	36.543	0.08291	45.643	0.06498	54.743	-0.00736
0.144	-0.11546	9.244	0.01217	18.344	0.19212	27.444	0.08159	36.544	0.02818	45.644	0.11105	54.744	-0.05569
0.145	0.04568	9.245	-0.08453	18.345	-0.03324	27.445	0.11454	36.545	0.09588	45.645	0.12845	54.745	-0.09177
0.146	-0.05092	9.246	0.07652	18.346	0.0958	27.446	0.08304	36.546	0.07336	45.646	0.13038	54.746	-0.11883
0.147	-0.17975	9.247	0.01204	18.347	0.12819	27.447	-0.01289	36.547	0.10562	45.647	0.11685	54.747	-0.1256
0.148	-0.0186	9.248	-0.02023	18.348	-0.000520896	27.448	0.18115	36.548	0.08311	45.648	0.09333	54.748	-0.11529
0.149	-0.01855	9.249	0.01194	18.349	0.0963	27.449	0.14966	36.549	0.07026	45.649	0.05982	54.749	-0.08919
0.15	-0.05072	9.25	-0.02032	18.35	0.12868	27.45	0.21482	36.55	0.03486	45.65	0.01214	54.75	-0.04666
0.151	-0.08289	9.251	0.04407	18.351	0.09663	27.451	0.24776	36.551	0.01879	45.651	-0.02943	54.751	-0.000589312
0.152	-0.08284	9.252	-0.02041	18.352	0.0968	27.452	0.11961	36.552	0.08005	45.652	-0.07228	54.752	0.04935
0.153	-0.17944	9.253	0.04398	18.353	0.06475	27.453	0.08812	36.553	0.0962	45.653	-0.10256	54.753	0.08769
0.154	-0.08274	9.254	0.04394	18.354	0.06491	27.454	0.08885	36.554	-0.00364	45.654	-0.11706	54.754	0.12023
0.155	-0.05047	9.255	0.01167	18.355	0.06508	27.455	0.12179	36.555	-0.0036	45.655	-0.11417	54.755	0.13312
0.156	-0.05042	9.256	0.01163	18.356	0.12968	27.456	0.0903	36.556	0.02221	45.656	-0.09322	54.756	0.1299
0.157	-0.05037	9.257	0.01158	18.357	0.12985	27.457	0.09102	36.557	0.0577	45.657	-0.06004	54.757	0.1096
0.158	-0.11476	9.258	-0.11734	18.358	0.0978	27.458	0.09175	36.558	0.05774	45.658	-0.01461	54.758	0.07094
0.159	-0.11471	9.259	-0.02073	18.359	0.06575	27.459	0.12469	36.559	0.05455	45.659	0.03307	54.759	0.0268
0.16	-0.08244	9.26	0.07588	18.36	0.03369	27.46	0.06098	36.56	0.06104	45.66	0.07688	54.76	-0.0241
0.161	-0.11461	9.261	-0.02082	18.361	0.06608	27.461	0.12614	36.561	0.07396	45.661	0.11265	54.761	-0.0647
0.162	-0.0179	9.262	-0.05308	18.362	0.09846	27.462	0.12687	36.562	0.11267	45.662	0.13165	54.762	-0.10143
0.163	-0.14672	9.263	-0.02091	18.363	0.13085	27.463	-0.00128	36.563	0.0676	45.663	0.13359	54.763	-0.12011
0.164	-0.14667	9.264	-0.08539	18.364	0.16323	27.464	0.0961	36.564	0.04187	45.664	0.11909	54.764	-0.12301
0.165	-0.01775	9.265	-0.05321	18.365	0.03452	27.465	0.16126	36.565	0.15467	45.665	0.08816	54.765	-0.10819
0.166	0.01452	9.266	-0.1177	18.366	0.13135	27.466	0.12977	36.566	0.17404	45.666	0.0482	54.766	-0.07404
0.167	-0.04987	9.267	0.01113	18.367	-0.02958	27.467	0.25937	36.567	0.09676	45.667	0.000197969	54.767	-0.03215
0.168	-0.08204	9.268	-0.02113	18.368	0.03502	27.468	0.32453	36.568	0.05491	45.668	-0.04362	54.768	0.02777
0.169	-0.04977	9.269	-0.02118	18.369	0.06741	27.469	0.09973	36.569	0.02274	45.669	-0.08196	54.769	0.0761
0.17	-0.14637	9.27	0.011	18.37	0.13201	27.47	0.22932	36.57	-0.04166	45.67	-0.10677	54.77	0.09737
0.171	-0.14632	9.271	-0.05349	18.371	0.09996	27.471	0.13339	36.571	0.09692	45.671	-0.1145	54.771	0.11766
0.172	-0.14627	9.272	0.01091	18.372	0.13234	27.472	0.19856	36.572	0.03252	45.672	-0.10709	54.772	0.12282
0.173	-0.08179	9.273	0.01086	18.373	0.19695	27.473	0.19928	36.573	0.05834	45.673	-0.07971	54.773	0.12475
0.174	-0.0173	9.274	-0.05362	18.374	0.0038	27.474	0.13557	36.574	-0.06727	45.674	-0.03493	54.774	0.10027
0.175	-0.1139	9.275	0.01077	18.375	0.10062	27.475	0.03964	36.575	0.09708	45.675	0.01727	54.775	0.05806
0.176	-0.08163	9.276	-0.02149	18.376	0.16523	27.476	0.04037	36.576	0.03913	45.676	0.04948	54.776	0.01392
0.177	-0.04937	9.277	0.07512	18.377	0.13317	27.477	0.00887	36.577	0.12938	45.677	0.08621	54.777	-0.03666
0.178	-0.14597	9.278	-0.08602	18.378	0.0689	27.478	0.04182	36.578	0.07465	45.678	0.11875	54.778	-0.07661
0.179	-0.04927	9.279	-0.08607	18.379	0.16573	27.479	-0.02189	36.579	0.07469	45.679	0.13518	54.779	-0.10754
0.18	0.07966	9.28	0.01054	18.38	0.26255	27.48	0.07549	36.58	0.10695	45.68	0.1326	54.78	-0.12204
0.181	-0.1136	9.281	-0.05394	18.381	0.16606	27.481	0.10843	36.581	0.1682	45.681	0.11166	54.781	-0.11752
0.182	0.01532	9.282	-0.02176	18.382	0.03735	27.482	0.07694	36.582	0.08447	45.682	0.07654	54.782	-0.09755
0.183	-0.04906	9.283	-0.08625	18.383	0.13417	27.483	0.17432	36.583	0.0974	45.683	0.03433	54.783	-0.05792
0.184	-0.0168	9.284	0.01036	18.384	0.23099	27.484	0.07839	36.584	0.08778	45.684	-0.01271	54.784	-0.01571
0.185	-0.04896	9.285	-0.0219	18.385	0.07007	27.485	0.20799	36.585	0.14581	45.685	-0.05556	54.785	0.03616
0.186	-0.08113	9.286	0.04249	18.386	0.13467	27.486	0.17649	36.586	0.06208	45.686	-0.09003	54.786	0.07933
0.187	-0.01665	9.287	-0.15086	18.387	0.10262	27.487	0.17722	36.587	0.04279	45.687	-0.10807	54.787	0.11348
0.188	-0.0166	9.288	0.01018	18.388	0.10279	27.488	0.11351	36.588	0.00739	45.688	-0.11194	54.788	0.13378
0.189	-0.04876	9.289	0.04236	18.389	0.03851	27.489	0.17867	36.589	0.0912	45.689	-0.09712	54.789	0.13668
0.19	-0.11315	9.29	0.10675	18.39	0.0709	27.49	0.08274	36.59	0.04291	45.69	-0.06426	54.79	0.12251
0.191	-0.08088	9.291	-0.02217	18.391	0.03885	27.491	0.08346	36.591	0.08483	45.691	-0.02496	54.791	0.08803
0.192	0.01582	9.292	0.07444	18.392	0.10345	27.492	-0.0769	36.592	0.02366	45.692	0.02498	54.792	0.0468
0.193	-0.17744	9.293	-0.02226	18.393	0.00696	27.493	0.08491	36.593	0.00759	45.693	0.0688	54.793	-0.00185
0.194	-0.11295	9.294	0.00991	18.394	0.16822	27.494	0.08564	36.594	0.11073	45.694	0.10778	54.794	-0.04986
0.195	-0.14512	9.295	0.00987	18.395	0.13617	27.495	0.18302	36.595	0.11077	45.695	0.13227	54.795	-0.08755
0.196	-0.11285	9.296	-0.05462	18.396	0.13633	27.496	0.15153	36.596	0.13981	45.696	0.14	54.796	-0.11429
0.197	-0.08058	9.297	0.00978	18.397	0.07206	27.497	0.12003	36.597	0.12696	45.697	0.13001	54.797	-0.12042
0.198	-0.08053	9.298	0.00973	18.398	0.16889	27.498	0.1852	36.598	0.08512	45.698	0.10198	54.798	-0.11172
0.199	-0.04826	9.299	-0.05475	18.399	0.16905	27.499	0.28258	36.599	0.13993	45.699	0.06589	54.799	-0.07466
0.2	-0.08043	9.3	-0.08702	18.4	0.23365	27.5	0.18665	36.6	0.0852	45.7	0.01853	54.8	-0.03278
0.201	-0.01594	9.301	0.07403	18.401	0.10495	27.501	0.15515	36.601	0.04335	45.701	-0.02561	54.801	-0.0041
0.202	0.01633	9.302	-0.05489	18.402	0.20177	27.502	0.25253	36.602	0.07561	45.702	-0.06685	54.802	0.04197
0.203	-0.1125	9.303	-0.05493	18.403	0.07306	27.503	0.22104	36.603	0.05632	45.703	-0.09681	54.803	0.08031
0.204	-0.11245	9.304	0.10611	18.404	0.04101	27.504	0.12511	36.604	0.03059	45.704	-0.11035	54.804	0.1238
0.205	-0.1124	9.305	0.10607	18.405	0.07339	27.505	0.19027	36.605	0.10151	45.705	-0.09907	54.805	0.1383
0.206	-0.209	9.306	0.10602	18.406	0.138	27.506	0.12656	36.606	-0.00155	45.706	-0.0733	54.806	0.13476
0.207	0.08101	9.307	0.10598	18.407	0.10595	27.507	0.12729	36.607	0.04359	45.707	-0.053	54.807	0.11414
0.208	-0.08003	9.308	-0.05516	18.408	0.04167	27.508	0.09579	36.608	0.09196	45.708	-0.01176	54.808	0.07677
0.209	-0.07998	9.309	-0.0552	18.409	0.04184	27.509	0.09652	36.609	0.10811	45.709	0.04011	54.809	0.0336
0.21	-0.07993	9.31	0.13806	18.41	0.2031	27.51	0.09724	36.61	0.07593	45.71	0.08489	54.81	-0.01731
0.211	-0.1121	9.311	0.07358	18.411	0.13883	27.511	0.13019	36.611	0.13074	45.711	0.11936	54.811	-0.05984
0.212	-0.14426	9.312	-0.05534	18.412	0.07456	27.512	0.09869	36.612	0.0889	45.712	0.13837	54.812	-0.09592
0.213	-0.07978	9.313	-0.0876	18.413	0.13916	27.513	0.00277	36.613	0.12116	45.713	0.13869	54.813	-0.11622
0.214	-0.07973	9.314	0.00901	18.414	0.17155	27.514	0.13236	36.614	0.09865	45.714	0.12419	54.814	-0.11944
0.215	0.11363	9.315	0.00896	18.415	0.20393	27.515	0.13309	36.615	0.14379	45.715	0.09262	54.815	-0.10397
0.216	-0.14406	9.316	-0.05552	18.416	0.17188	27.516	0.16603	36.616	0.14383	45.716	0.05299	54.816	-0.07143
0.217	-0.14401	9.317	-0.08778	18.417	0.10761	27.517	0.16676	36.617	0.10199	45.717	0.00466	54.817	-0.02987
0.218	0.01713	9.318	-0.12005	18.418	0.13999	27.518	0.23192	36.618	0.10525	45.718	-0.03722	54.818	0.01975
0.219	0.0494	9.319	-0.02344	18.419	-0.05315	27.519	0.23265	36.619	0.07629	45.719	-0.07685	54.819	0.06743
0.22	-0.07943	9.32	-0.02348	18.42	0.14032	27.52	0.13672	36.62	0.02801	45.72	-0.09941	54.82	0.10416
0.221	-0.20825	9.321	-0.05575	18.421	0.04384	27.521	0.16966	36.621	0.14725	45.721	-0.10617	54.821	0.1338
0.222	0.04955	9.322	-0.02357	18.422	0.14066	27.522	0.10595	36.622	0.06997	45.722	-0.09748	54.822	0.14025
0.223	-0.11149	9.323	0.0086	18.423	0.07639	27.523	0.20333	36.623	0.09901	45.723	-0.06912	54.823	0.13058
0.224	-0.14366	9.324	0.04077	18.424	0.07655	27.524	0.17184	36.624	0.06039	45.724	-0.03272	54.824	0.10577
0.225	-0.11139	9.325	0.00851	18.425	0.10894	27.525	-0.02075	36.625	0.10875	45.725	0.01464	54.825	0.06292
0.226	-0.04691	9.326	0.00846	18.426	0.07689	27.526	0.10885	36.626	0.09591	45.726	0.05942	54.826	0.01975
0.227	-0.14351	9.327	0.00842	18.427	0.17371	27.527	0.10957	36.627	0.10561	45.727	0.10098	54.827	-0.03212
0.228	0.04985	9.328	0.04059	18.428	0.23831	27.528	0.07808	36.628	0.13465	45.728	0.13095	54.828	-0.06981
0.229	-0.01454	9.329	-0.02389	18.429	0.23848	27.529	0.01437	36.629	0.13147	45.729	0.14319	54.829	-0.103
0.23	-0.0467	9.33	0.07272	18.43	0.14199	27.53	0.0151	36.63	0.13795	45.73	0.13803	54.83	-0.10686
0.231	-0.01444	9.331	-0.15285	18.431	0.23881	27.531	0.14469	36.631	0.15732	45.731	0.11612	54.831	-0.10461
0.232	-0.01439	9.332	-0.05624	18.432	0.20676	27.532	0.1132	36.632	0.09937	45.732	0.08133	54.832	-0.09881
0.233	-0.04655	9.333	-0.12073	18.433	0.07805	27.533	0.14615	36.633	0.15096	45.733	0.03815	54.833	-0.06691
0.234	-0.01429	9.334	0.0081	18.434	0.14265	27.534	0.14687	36.634	0.14133	45.734	-0.00889	54.834	-0.02503
0.235	-0.01424	9.335	0.04028	18.435	0.14282	27.535	0.27647	36.635	0.0866	45.735	-0.05045	54.835	0.03683
0.236	-0.14306	9.336	-0.05642	18.436	0.11077	27.536	0.24498	36.636	0.10597	45.736	-0.07719	54.836	0.08033
0.237	-0.01414	9.337	0.00797	18.437	0.07872	27.537	0.2457	36.637	0.06413	45.737	-0.09169	54.837	0.11577
0.238	-0.11074	9.338	0.07236	18.438	0.17554	27.538	0.24643	36.638	0.06417	45.738	-0.10812	54.838	0.1351
0.239	-0.17513	9.339	0.07231	18.439	0.07905	27.539	0.18271	36.639	0.02233	45.739	-0.09556	54.839	0.1409
0.24	-0.01398	9.34	-0.02439	18.44	0.17587	27.54	0.08679	36.64	0.12869	45.74	-0.06076	54.84	0.1264
0.241	-0.11059	9.341	0.07222	18.441	0.17604	27.541	0.15195	36.641	0.12873	45.741	-0.01727	54.841	0.09322
0.242	0.01833	9.342	-0.02448	18.442	0.14398	27.542	0.12045	36.642	0.07722	45.742	0.03267	54.842	0.05198
0.243	-0.11049	9.343	-0.08896	18.443	0.17637	27.543	0.1534	36.643	0.14814	45.743	0.07616	54.843	0.00301
0.244	-0.11044	9.344	0.00765	18.444	-0.01678	27.544	0.08969	36.644	0.11596	45.744	0.11547	54.844	-0.04468
0.245	-0.07817	9.345	-0.05683	18.445	0.08005	27.545	0.15485	36.645	0.13855	45.745	0.1377	54.845	-0.08108
0.246	-0.14256	9.346	-0.02466	18.446	0.11243	27.546	0.18779	36.646	0.16437	45.746	0.14511	54.846	-0.10911
0.247	-0.07807	9.347	0.10417	18.447	0.14481	27.547	0.18852	36.647	0.09031	45.747	0.13512	54.847	-0.11716
0.248	-0.0458	9.348	-0.02475	18.448	0.08054	27.548	0.22146	36.648	0.16123	45.748	0.10612	54.848	-0.10911
0.249	-0.07797	9.349	0.03964	18.449	0.14515	27.549	0.15775	36.649	0.14516	45.749	0.06778	54.849	-0.08301
0.25	-0.0457	9.35	-0.02484	18.45	0.20975	27.55	0.19069	36.65	0.15486	45.75	0.02332	54.85	-0.04209
0.251	-0.07787	9.351	0.03955	18.451	0.11326	27.551	0.19142	36.651	0.11302	45.751	-0.02179	54.851	0.00269
0.252	-0.11004	9.352	-0.05715	18.452	0.11343	27.552	0.19214	36.652	0.05829	45.752	-0.06303	54.852	0.05488
0.253	-0.04555	9.353	0.03946	18.453	0.14581	27.553	0.28952	36.653	0.05511	45.753	-0.08977	54.853	0.0929
0.254	-0.01328	9.354	-0.05724	18.454	0.1782	27.554	0.25803	36.654	0.00682	45.754	-0.10266	54.854	0.1277
0.255	-0.07767	9.355	-0.0895	18.455	0.11393	27.555	0.1621	36.655	0.11318	45.755	-0.09847	54.855	0.14091
0.256	-0.0454	9.356	0.03933	18.456	0.08188	27.556	0.03395	36.656	0.08422	45.756	-0.07496	54.856	0.13962
0.257	-0.17422	9.357	0.00706	18.457	0.1787	27.557	0.16355	36.657	0.05204	45.757	-0.04081	54.857	0.11932
0.258	-0.10974	9.358	0.07145	18.458	0.21108	27.558	0.16428	36.658	0.09719	45.758	0.00365	54.858	0.08131
0.259	-0.04525	9.359	-0.02525	18.459	0.14681	27.559	0.19722	36.659	0.11978	45.759	0.05166	54.859	0.0391
0.26	-0.07742	9.36	0.03915	18.46	0.11476	27.56	0.10129	36.66	0.12627	45.76	0.09386	54.86	-0.0118
0.261	-0.1418	9.361	0.07132	18.461	0.08271	27.561	0.0698	36.661	0.16819	45.761	0.12737	54.861	-0.05465
0.262	-0.07732	9.362	0.03906	18.462	0.11509	27.562	0.10274	36.662	0.15212	45.762	0.14444	54.862	-0.08107
0.263	-0.07727	9.363	-0.02543	18.463	0.17969	27.563	0.10347	36.663	0.15216	45.763	0.14541	54.863	-0.10105
0.264	-0.17387	9.364	-0.08991	18.464	0.30873	27.564	0.13641	36.664	0.19409	45.764	0.12962	54.864	-0.12199
0.265	-0.10938	9.365	-0.12217	18.465	0.14781	27.565	0.13714	36.665	0.23279	45.765	0.09708	54.865	-0.11168
0.266	-0.07712	9.366	-0.15443	18.466	0.14797	27.566	0.10564	36.666	0.12973	45.766	0.05552	54.866	-0.08236
0.267	-0.07707	9.367	-0.02561	18.467	0.2448	27.567	0.13859	36.667	0.14588	45.767	0.0117	54.867	-0.02823
0.268	0.01964	9.368	-0.02565	18.468	0.05165	27.568	0.26819	36.668	0.19103	45.768	-0.02471	54.868	0.02106
0.269	-0.01253	9.369	0.03874	18.469	0.21291	27.569	0.30113	36.669	0.09119	45.769	-0.06788	54.869	0.06971
0.27	-0.01248	9.37	-0.02574	18.47	0.11642	27.57	0.26964	36.67	0.17178	45.77	-0.09946	54.87	0.10644
0.271	-0.04465	9.371	-0.02579	18.471	-0.0445	27.571	0.30258	36.671	0.07838	45.771	-0.10848	54.871	0.1348
0.272	-0.07681	9.372	0.0386	18.472	0.08454	27.572	0.14221	36.672	0.10098	45.772	-0.09366	54.872	0.14317
0.273	-0.1412	9.373	0.00634	18.473	0.02026	27.573	0.11072	36.673	0.09457	45.773	-0.06402	54.873	0.13544
0.274	-0.14115	9.374	-0.02592	18.474	0.11709	27.574	0.30476	36.674	0.14294	45.774	-0.02697	54.874	0.11128
0.275	-0.1411	9.375	0.03847	18.475	0.11725	27.575	0.24104	36.675	0.20419	45.775	0.02297	54.875	0.06907
0.276	-0.10883	9.376	0.07064	18.476	0.18186	27.576	0.17733	36.676	0.09147	45.776	0.06807	54.876	0.02461
0.277	-0.01213	9.377	-0.0905	18.477	0.1498	27.577	0.0814	36.677	0.1044	45.777	0.10931	54.877	-0.02726
0.278	-0.07651	9.378	0.00611	18.478	0.14997	27.578	0.11435	36.678	0.20109	45.778	0.13734	54.878	-0.06528
0.279	-0.20534	9.379	0.00607	18.479	0.18235	27.579	0.24394	36.679	0.12381	45.779	0.14958	54.879	-0.09814
0.28	0.02024	9.38	-0.09063	18.48	0.24696	27.58	0.05136	36.68	0.13351	45.78	0.14378	54.88	-0.11263
0.281	-0.04414	9.381	-0.21955	18.481	0.11825	27.581	0.18096	36.681	0.17222	45.781	0.11994	54.881	-0.11199
0.282	-0.04409	9.382	-0.02629	18.482	0.0862	27.582	0.2139	36.682	0.15937	45.782	0.08514	54.882	-0.09169
0.283	0.02039	9.383	-0.02633	18.483	0.1508	27.583	0.21463	36.683	0.14652	45.783	0.04004	54.883	-0.05593
0.284	-0.07621	9.384	-0.09081	18.484	0.18319	27.584	0.24757	36.684	0.10468	45.784	-0.00668	54.884	-0.01243
0.285	-0.07616	9.385	0.13467	18.485	0.0867	27.585	0.28052	36.685	0.10472	45.785	-0.0505	54.885	0.03912
0.286	-0.10833	9.386	0.00575	18.486	-0.00979	27.586	0.18459	36.686	0.10798	45.786	-0.08046	54.886	0.08293
0.287	-0.10828	9.387	0.07014	18.487	0.15147	27.587	0.24975	36.687	0.10158	45.787	-0.09883	54.887	0.11837
0.288	-0.14045	9.388	0.00566	18.488	0.11941	27.588	0.21825	36.688	0.12095	45.788	-0.09851	54.888	0.14061
0.289	-0.01152	9.389	0.00562	18.489	0.21624	27.589	0.15454	36.689	0.09844	45.789	-0.08208	54.889	0.14383
0.29	0.08518	9.39	0.03779	18.49	0.11975	27.59	0.18749	36.69	0.11459	45.79	-0.04921	54.89	0.12997
0.291	0.02079	9.391	0.00553	18.491	0.18435	27.591	0.22043	36.691	0.13073	45.791	-0.00604	54.891	0.0984
0.292	-0.20468	9.392	0.00548	18.492	0.1523	27.592	0.1245	36.692	0.134	45.792	0.04228	54.892	0.05652
0.293	-0.01132	9.393	-0.02678	18.493	0.15246	27.593	0.12523	36.693	0.19847	45.793	0.08578	54.893	0.02011
0.294	-0.17237	9.394	0.00539	18.494	0.21707	27.594	0.19039	36.694	0.20496	45.794	0.12347	54.894	-0.02403
0.295	-0.04344	9.395	0.00535	18.495	0.12058	27.595	0.19111	36.695	0.147	45.795	0.14506	54.895	-0.08009
0.296	-0.07561	9.396	-0.15579	18.496	0.2174	27.596	0.19184	36.696	0.17926	45.796	0.15086	54.896	-0.11649
0.297	-0.04334	9.397	-0.15584	18.497	0.12091	27.597	0.19256	36.697	0.18897	45.797	0.14055	54.897	-0.12551
0.298	0.02115	9.398	-0.02701	18.498	0.12108	27.598	0.12885	36.698	0.19223	45.798	0.11026	54.898	-0.10683
0.299	-0.1399	9.399	-0.05927	18.499	0.12124	27.599	0.22623	36.699	0.18261	45.799	0.07707	54.899	-0.0817
0.3	-0.07541	9.4	0.00512	18.5	0.15363	27.6	0.25918	36.7	0.1762	45.8	0.0368	54.9	-0.04045
0.301	-0.07536	9.401	0.03729	18.501	0.25045	27.601	0.19547	36.701	0.08603	45.801	-0.01572	54.901	0.00465
0.302	-0.04309	9.402	-0.02719	18.502	0.18618	27.602	0.19619	36.702	0.12473	45.802	-0.06372	54.902	0.0562
0.303	-0.07526	9.403	0.0372	18.503	0.08969	27.603	0.22913	36.703	0.10544	45.803	-0.09337	54.903	0.09551
0.304	-0.13964	9.404	0.00494	18.504	0.05764	27.604	0.26208	36.704	0.05715	45.804	-0.10045	54.904	0.12902
0.305	0.08593	9.405	-0.09176	18.505	0.12224	27.605	0.2628	36.705	0.17318	45.805	-0.09401	54.905	0.14319
0.306	-0.07511	9.406	-0.09181	18.506	0.05797	27.606	0.23131	36.706	0.11523	45.806	-0.06856	54.906	0.14287
0.307	-0.26837	9.407	0.03702	18.507	0.12257	27.607	0.13538	36.707	0.14426	45.807	-0.03441	54.907	0.12322
0.308	-0.07501	9.408	0.00476	18.508	-0.00613	27.608	0.20054	36.708	0.14431	45.808	0.01231	54.908	0.08681
0.309	-0.13939	9.409	-0.02751	18.509	0.05847	27.609	0.16905	36.709	0.18623	45.809	0.05967	54.909	0.04396
0.31	-0.04269	9.41	-0.12421	18.51	0.21973	27.61	0.10534	36.71	0.19271	45.81	0.10187	54.91	-0.00662
0.311	-0.07486	9.411	0.00462	18.511	0.0588	27.611	0.13828	36.711	0.23464	45.811	0.13473	54.911	-0.05044
0.312	-0.01037	9.412	0.06901	18.512	0.12341	27.612	0.13901	36.712	0.21535	45.812	0.15084	54.912	-0.08459
0.313	-0.04254	9.413	0.00453	18.513	0.22023	27.613	0.20417	36.713	0.22183	45.813	0.1502	54.913	-0.10843
0.314	0.02195	9.414	-0.09217	18.514	0.18817	27.614	0.23711	36.714	0.26698	45.814	0.1328	54.914	-0.11229
0.315	0.05422	9.415	-0.02778	18.515	0.18834	27.615	0.23784	36.715	0.20902	45.815	0.09993	54.915	-0.09908
0.316	-0.07461	9.416	-0.02782	18.516	0.12407	27.616	0.27078	36.716	0.15429	45.816	0.05869	54.916	-0.06783
0.317	-0.07456	9.417	-0.06009	18.517	0.22089	27.617	0.27151	36.717	0.12211	45.817	0.01004	54.917	-0.0253
0.318	0.02215	9.418	-0.06013	18.518	0.22106	27.618	0.24001	36.718	0.17692	45.818	-0.03345	54.918	0.02238
0.319	-0.07445	9.419	-0.02796	18.519	0.15679	27.619	0.33739	36.719	0.15441	45.819	-0.07018	54.919	0.072
0.32	0.02225	9.42	-0.06022	18.52	0.22139	27.62	0.20925	36.72	0.14801	45.82	-0.09177	54.92	0.10873
0.321	-0.07435	9.421	0.03639	18.521	0.09268	27.621	0.27441	36.721	0.15449	45.821	-0.09693	54.921	0.1374
0.322	-0.17096	9.422	0.10078	18.522	0.09285	27.622	0.17848	36.722	0.12231	45.822	-0.0863	54.922	0.14642
0.323	-0.04203	9.423	-0.02814	18.523	0.18967	27.623	0.21142	36.723	0.13202	45.823	-0.05601	54.923	0.13934
0.324	-0.04198	9.424	-0.02818	18.524	0.31871	27.624	0.27658	36.724	0.18361	45.824	-0.01767	54.924	0.12581
0.325	-0.17081	9.425	-0.09267	18.525	0.12557	27.625	0.18065	36.725	0.1321	45.825	0.03098	54.925	0.08779
0.326	-0.10632	9.426	-0.06049	18.526	0.15795	27.626	0.24582	36.726	0.12892	45.826	0.07608	54.926	0.02625
0.327	-0.04183	9.427	-0.12497	18.527	0.15812	27.627	0.24654	36.727	0.15151	45.827	0.117	54.927	-0.03174
0.328	0.02265	9.428	0.06829	18.528	0.1905	27.628	0.24727	36.728	0.21921	45.828	0.14309	54.928	-0.07459
0.329	-0.3317	9.429	-0.09285	18.529	0.28732	27.629	0.21577	36.729	0.22892	45.829	0.15533	54.929	-0.09618
0.33	-0.00947	9.43	-0.06067	18.53	-0.00247	27.63	0.15206	36.73	0.20962	45.83	0.15598	54.93	-0.11067
0.331	-0.00942	9.431	-0.12515	18.531	0.15878	27.631	0.21722	36.731	0.23544	45.831	0.13149	54.931	-0.10874
0.332	-0.13824	9.432	0.00367	18.532	0.15895	27.632	0.28239	36.732	0.13238	45.832	0.08413	54.932	-0.09134
0.333	-0.07375	9.433	-0.09303	18.533	0.15912	27.633	0.34755	36.733	0.19364	45.833	0.03709	54.933	-0.05236
0.334	-0.0737	9.434	-0.12529	18.534	0.15928	27.634	0.2194	36.734	0.31611	45.834	-0.00769	54.934	-0.01112
0.335	-0.04143	9.435	-0.02868	18.535	0.12723	27.635	0.28456	36.735	0.11317	45.835	-0.04604	54.935	0.04108
0.336	-0.0736	9.436	0.06793	18.536	0.19183	27.636	0.18863	36.736	0.13899	45.836	-0.07793	54.936	0.08425
0.337	-0.04133	9.437	0.03567	18.537	0.06313	27.637	0.25379	36.737	0.13903	45.837	-0.09308	54.937	0.12001
0.338	-0.00906	9.438	-0.06103	18.538	-0.00114	27.638	0.28674	36.738	0.15195	45.838	-0.09372	54.938	0.14353
0.339	-0.10567	9.439	-0.02886	18.539	0.28899	27.639	0.25524	36.739	0.13911	45.839	-0.07439	54.939	0.1474
0.34	-0.04118	9.44	0.00331	18.54	0.1925	27.64	0.15931	36.74	0.11659	45.84	-0.04185	54.94	0.13484
0.341	-0.10557	9.441	-0.15782	18.541	0.09601	27.641	0.25669	36.741	0.11019	45.841	0.000353217	54.941	0.10391
0.342	-0.04108	9.442	-0.06122	18.542	0.12839	27.642	0.16077	36.742	0.16822	45.842	0.04932	54.942	0.06235
0.343	-0.07325	9.443	-0.06126	18.543	0.22521	27.643	0.16149	36.743	0.18437	45.843	0.0925	54.943	0.01466
0.344	-0.04098	9.444	-0.09352	18.544	0.2576	27.644	0.13	36.744	0.23274	45.844	0.12858	54.944	-0.03463
0.345	0.05572	9.445	-0.02913	18.545	0.12889	27.645	0.2596	36.745	0.12002	45.845	0.14984	54.945	-0.072
0.346	-0.04088	9.446	0.00304	18.546	0.1935	27.646	0.16367	36.746	0.18449	45.846	0.15532	54.946	-0.10132
0.347	-0.04083	9.447	-0.02922	18.547	0.2581	27.647	0.19661	36.747	0.21031	45.847	0.14308	54.947	-0.11131
0.348	-0.073	9.448	-0.12592	18.548	0.12939	27.648	0.32621	36.748	0.22324	45.848	0.11214	54.948	-0.1039
0.349	-0.13738	9.449	-0.09375	18.549	0.16178	27.649	0.32693	36.749	0.20717	45.849	0.0738	54.949	-0.08038
0.35	-0.04068	9.45	-0.02936	18.55	0.16194	27.65	0.231	36.75	0.18787	45.85	0.02676	54.95	-0.03946
0.351	-0.07285	9.451	-0.09384	18.551	0.09767	27.651	0.3606	36.751	0.1557	45.851	-0.01609	54.951	0.00436
0.352	-0.0728	9.452	0.06721	18.552	0.06562	27.652	0.32911	36.752	0.21373	45.852	-0.05797	54.952	0.0572
0.353	-0.04053	9.453	-0.02949	18.553	0.19466	27.653	0.32984	36.753	0.22021	45.853	-0.08246	54.953	0.09715
0.354	-0.13713	9.454	0.06712	18.554	0.06595	27.654	0.26612	36.754	0.20737	45.854	-0.09245	54.954	0.1313
0.355	-0.10487	9.455	0.00263	18.555	0.19499	27.655	0.3635	36.755	0.14941	45.855	-0.08568	54.955	0.15353
0.356	-0.13703	9.456	-0.02963	18.556	0.0985	27.656	0.17092	36.756	0.19778	45.856	-0.06184	54.956	0.15998
0.357	-0.04033	9.457	-0.02968	18.557	0.19532	27.657	0.33274	36.757	0.19782	45.857	-0.02737	54.957	0.12486
0.358	0.02416	9.458	0.03472	18.558	0.16327	27.658	0.20459	36.758	0.22042	45.858	0.01999	54.958	0.0804
0.359	-0.10466	9.459	0.00245	18.559	0.13122	27.659	0.30197	36.759	0.19468	45.859	0.06606	54.959	0.03723
0.36	-0.04018	9.46	-0.02981	18.56	0.13139	27.66	0.20604	36.76	0.19472	45.86	0.10891	54.96	-0.0024
0.361	-0.169	9.461	-0.12651	18.561	0.16377	27.661	-0.05098	36.761	0.22698	45.861	0.14757	54.961	-0.04525
0.362	-0.16895	9.462	0.00232	18.562	0.16394	27.662	0.20749	36.762	0.26568	45.862	0.16497	54.962	-0.08295
0.363	-0.00781	9.463	-0.09438	18.563	0.09967	27.663	0.20821	36.763	0.25283	45.863	0.15111	54.963	-0.10647
0.364	-0.00776	9.464	-0.15886	18.564	0.22871	27.664	0.30559	36.764	0.23354	45.864	0.13017	54.964	-0.10904
0.365	-0.10436	9.465	0.0344	18.565	0.1	27.665	0.30632	36.765	0.19492	45.865	0.10182	54.965	-0.09777
0.366	0.12122	9.466	0.00214	18.566	0.1646	27.666	0.27483	36.766	0.25295	45.866	0.05897	54.966	-0.06684
0.367	-0.07204	9.467	0.00209	18.567	0.10033	27.667	0.33999	36.767	0.17245	45.867	0.01161	54.967	-0.02495
0.368	-0.10421	9.468	-0.06239	18.568	0.13272	27.668	0.27628	36.768	0.20793	45.868	-0.02996	54.968	0.02434
0.369	-0.13638	9.469	0.002	18.569	0.13288	27.669	0.30922	36.769	0.17253	45.869	-0.06701	54.969	0.07203
0.37	-0.13633	9.47	0.00196	18.57	0.13305	27.67	0.27773	36.77	0.18868	45.87	-0.08699	54.97	0.10972
0.371	-0.10406	9.471	-0.06253	18.571	0.16543	27.671	0.24624	36.771	0.1565	45.871	-0.09085	54.971	0.13904
0.372	-0.07179	9.472	0.0663	18.572	0.23004	27.672	0.21474	36.772	0.15654	45.872	-0.07861	54.972	0.15064
0.373	-0.07174	9.473	0.03404	18.573	0.06911	27.673	0.21547	36.773	0.21135	45.873	-0.04865	54.973	0.14259
0.374	-0.07169	9.474	-0.03044	18.574	0.13371	27.674	0.24841	36.774	0.11151	45.874	-0.01031	54.974	0.11939
0.375	-0.10386	9.475	0.03395	18.575	0.10166	27.675	0.28135	36.775	0.24687	45.875	0.03834	54.975	0.07912
0.376	-0.03937	9.476	0.0339	18.576	0.10183	27.676	0.18542	36.776	0.26302	45.876	0.08312	54.976	0.03498
0.377	-0.1682	9.477	-0.0628	18.577	0.13421	27.677	0.18615	36.777	0.27595	45.877	0.12436	54.977	-0.01915
0.378	-0.10371	9.478	-0.09506	18.578	0.23103	27.678	0.09022	36.778	0.27599	45.878	0.14949	54.978	-0.0562
0.379	-0.03922	9.479	-0.06289	18.579	0.07011	27.679	0.25204	36.779	0.20193	45.879	0.15851	54.979	-0.09099
0.38	-0.10361	9.48	0.03372	18.58	0.16693	27.68	0.28498	36.78	0.2664	45.88	0.15206	54.98	-0.10646
0.381	-0.10356	9.481	0.00146	18.581	0.1671	27.681	0.22127	36.781	0.231	45.881	0.12468	54.981	-0.10646
0.382	-0.00685	9.482	-0.06302	18.582	0.32836	27.682	0.31865	36.782	0.23427	45.882	0.09085	54.982	-0.08809
0.383	-0.07124	9.483	-0.03085	18.583	0.13521	27.683	0.25494	36.783	0.25686	45.883	0.04349	54.983	-0.05136
0.384	-0.03897	9.484	-0.0309	18.584	0.26425	27.684	0.28788	36.784	0.19246	45.884	-0.0013	54.984	-0.00916
0.385	-0.07114	9.485	-0.03094	18.585	0.16776	27.685	0.32083	36.785	0.22794	45.885	-0.04351	54.985	0.04143
0.386	-0.03887	9.486	-0.15986	18.586	0.20015	27.686	0.35377	36.786	0.19576	45.886	-0.07444	54.986	0.08621
0.387	-0.10326	9.487	0.00119	18.587	0.23253	27.687	0.25784	36.787	0.21836	45.887	-0.08797	54.987	0.12262
0.388	-0.03877	9.488	-0.03108	18.588	-0.02505	27.688	0.22635	36.788	0.16363	45.888	-0.08829	54.988	0.14646
0.389	-0.13538	9.489	0.0011	18.589	0.10399	27.689	0.32373	36.789	0.18622	45.889	-0.06832	54.989	0.14968
0.39	-0.19976	9.49	0.00105	18.59	0.13638	27.69	0.29223	36.79	0.22814	45.89	-0.03578	54.99	0.1368
0.391	-0.19971	9.491	-0.09565	18.591	0.10432	27.691	0.29296	36.791	0.18952	45.891	0.00707	54.991	0.10941
0.392	-0.03857	9.492	0.03318	18.592	0.13671	27.692	0.39034	36.792	0.23467	45.892	0.06313	54.992	0.06592
0.393	-0.19961	9.493	0.000915712	18.593	0.13687	27.693	0.22997	36.793	0.21538	45.893	0.10856	54.993	0.01888
0.394	-0.03847	9.494	0.000870511	18.594	0.10482	27.694	0.2307	36.794	0.2283	45.894	0.13111	54.994	-0.02977
0.395	0.02602	9.495	-0.03139	18.595	0.16942	27.695	0.23142	36.795	0.26379	45.895	0.14561	54.995	-0.06779
0.396	-0.10281	9.496	0.033	18.596	0.16959	27.696	0.19993	36.796	0.30571	45.896	0.15366	54.996	-0.09775
0.397	-0.10276	9.497	0.09739	18.597	0.20198	27.697	0.26509	36.797	0.27031	45.897	0.1427	54.997	-0.10774
0.398	0.02617	9.498	-0.09597	18.598	0.26658	27.698	0.13694	36.798	0.25102	45.898	0.11435	54.998	-0.10161
0.399	-0.07044	9.499	-0.12823	18.599	0.26675	27.699	0.3632	36.799	0.19951	45.899	0.07601	54.999	-0.07648
0.4	0.02627	9.5	0.03282	18.6	0.17026	27.7	0.39614	36.8	0.28654	45.9	0.02704	55	-0.03653
0.401	-0.13477	9.501	-0.06388	18.601	0.23486	27.701	0.49352	36.801	0.21892	45.901	-0.0171	55.001	0.00664
0.402	-0.07029	9.502	-0.03171	18.602	0.17059	27.702	0.42981	36.802	0.30595	45.902	-0.05641	55.002	0.0685
0.403	0.02642	9.503	-0.12841	18.603	0.13854	27.703	0.26944	36.803	0.219	45.903	-0.08057	55.003	0.11167
0.404	-0.1024	9.504	-0.0318	18.604	0.10649	27.704	0.27017	36.804	0.20937	45.904	-0.09217	55.004	0.12907
0.405	-0.10235	9.505	0.000373305	18.605	0.01	27.705	0.2709	36.805	0.18042	45.905	-0.0838	55.005	0.13842
0.406	-0.13452	9.506	-0.06411	18.606	0.17125	27.706	0.2394	36.806	0.22556	45.906	-0.05674	55.006	0.13681
0.407	-0.13447	9.507	0.000282904	18.607	0.07477	27.707	0.33678	36.807	0.25782	45.907	-0.02065	55.007	0.1323
0.408	-0.06999	9.508	0.000237703	18.608	0.17159	27.708	0.30529	36.808	0.23853	45.908	0.02703	55.008	0.09557
0.409	-0.0055	9.509	0.03241	18.609	0.17175	27.709	0.20936	36.809	0.24502	45.909	0.07246	55.009	0.05368
0.41	-0.03767	9.51	0.000147302	18.61	0.1397	27.71	0.2423	36.81	0.2515	45.91	0.11595	55.01	0.0031
0.411	-0.0054	9.511	-0.06433	18.611	-0.05344	27.711	0.30747	36.811	0.1871	45.911	0.14591	55.011	-0.04168
0.412	-0.102	9.512	-0.0966	18.612	0.17225	27.712	0.11488	36.812	0.34501	45.912	0.16041	55.012	-0.07744
0.413	-0.0053	9.513	0.03223	18.613	0.17242	27.713	0.2767	36.813	0.26451	45.913	0.15751	55.013	-0.10161
0.414	0.02697	9.514	-0.09669	18.614	0.07593	27.714	0.30964	36.814	0.26777	45.914	0.13592	55.014	-0.1074
0.415	-0.10185	9.515	-0.12895	18.615	0.30162	27.715	0.27815	36.815	0.24204	45.915	0.10403	55.015	-0.09516
0.416	0.02707	9.516	0.16097	18.616	0.1407	27.716	0.47218	36.816	0.31618	45.916	0.0615	55.016	-0.06552
0.417	-0.06953	9.517	-0.03239	18.617	0.14087	27.717	0.2796	36.817	0.21956	45.917	0.01317	55.017	-0.02299
0.418	-0.1017	9.518	-0.000214303	18.618	0.17325	27.718	0.4092	36.818	0.20994	45.918	-0.03065	55.018	0.02373
0.419	-0.03721	9.519	-0.03248	18.619	0.1412	27.719	0.3777	36.819	0.23253	45.919	-0.0648	55.019	0.07431
0.42	-0.03716	9.52	-0.09696	18.62	0.23802	27.72	0.34621	36.82	0.15525	45.92	-0.08478	55.02	0.11168
0.421	-0.16599	9.521	-0.000349905	18.621	0.14153	27.721	0.31472	36.821	0.24228	45.921	-0.08832	55.021	0.14229
0.422	-0.00485	9.522	-0.000395105	18.622	0.07726	27.722	0.47654	36.822	0.23265	45.922	-0.07415	55.022	0.15292
0.423	-0.16589	9.523	-0.03266	18.623	0.2063	27.723	0.25173	36.823	0.19081	45.923	-0.03613	55.023	0.14648
0.424	-0.13362	9.524	-0.000485506	18.624	0.2709	27.724	0.25246	36.824	0.26495	45.924	0.00478	55.024	0.12329
0.425	-0.10135	9.525	-0.000530707	18.625	0.17441	27.725	0.22096	36.825	0.2521	45.925	0.04248	55.025	0.0843
0.426	-0.1013	9.526	0.06386	18.626	0.11014	27.726	0.28613	36.826	0.26825	45.926	0.07985	55.026	0.04016
0.427	-0.03681	9.527	-0.12949	18.627	0.23918	27.727	0.22241	36.827	0.28762	45.927	0.12431	55.027	-0.01139
0.428	-0.03676	9.528	-0.000666309	18.628	0.20713	27.728	0.3198	36.828	0.26833	45.928	0.15202	55.028	-0.05295
0.429	-0.10115	9.529	-0.000711509	18.629	0.14286	27.729	0.32052	36.829	0.26193	45.929	0.162	55.029	-0.08742
0.43	-0.1011	9.53	-0.09741	18.63	0.17524	27.73	0.28903	36.83	0.22653	45.93	0.15395	55.03	-0.10385
0.431	-0.13327	9.531	-0.00080191	18.631	0.14319	27.731	0.25753	36.831	0.33289	45.931	0.12753	55.031	-0.10385
0.432	-0.06878	9.532	-0.0975	18.632	0.11114	27.732	0.51601	36.832	0.29104	45.932	0.09016	55.032	-0.08613
0.433	-0.06873	9.533	-0.06533	18.633	0.11131	27.733	0.42008	36.833	0.17188	45.933	0.0444	55.033	-0.05101
0.434	-0.1009	9.534	0.0635	18.634	0.20813	27.734	0.35636	36.834	0.26213	45.934	-0.00135	55.034	-0.00848
0.435	-0.06863	9.535	0.03124	18.635	0.14386	27.735	0.45375	36.835	0.2525	45.935	-0.04001	55.035	0.04242
0.436	-0.13302	9.536	-0.09768	18.636	0.11181	27.736	0.39003	36.836	0.22677	45.936	-0.07191	55.036	0.08688
0.437	-0.03631	9.537	0.03115	18.637	0.24085	27.737	0.32632	36.837	0.21392	45.937	-0.08802	55.037	0.12394
0.438	-0.22957	9.538	0.0311	18.638	0.17658	27.738	0.35927	36.838	0.20752	45.938	-0.08383	55.038	0.14713
0.439	-0.06843	9.539	0.09549	18.639	0.04787	27.739	0.26334	36.839	0.22689	45.939	-0.05548	55.039	0.15455
0.44	0.09271	9.54	0.06323	18.64	0.11247	27.74	0.19963	36.84	0.26559	45.94	-0.02713	55.04	0.14198
0.441	-0.10055	9.541	-0.03347	18.641	0.14486	27.741	0.13591	36.841	0.39451	45.941	0.01121	55.041	0.11331
0.442	-0.03606	9.542	-0.06574	18.642	0.20946	27.742	0.29773	36.842	0.24956	45.942	0.05503	55.042	0.07046
0.443	-0.00379	9.543	-0.00134	18.643	0.3385	27.743	0.29846	36.843	0.22705	45.943	0.09659	55.043	0.02439
0.444	-0.13261	9.544	-0.00139	18.644	0.17757	27.744	0.23474	36.844	0.29797	45.944	0.13654	55.044	-0.02459
0.445	-0.13256	9.545	-0.03365	18.645	0.20996	27.745	0.23547	36.845	0.30123	45.945	0.15845	55.045	-0.06389
0.446	-0.1003	9.546	-0.00148	18.646	0.21012	27.746	0.26841	36.846	0.33349	45.946	0.16231	55.046	-0.09385
0.447	-0.06803	9.547	0.12735	18.647	0.24251	27.747	0.30136	36.847	0.30454	45.947	0.14685	55.047	-0.10255
0.448	-0.03576	9.548	-0.09823	18.648	0.17824	27.748	0.3343	36.848	0.2498	45.948	0.11656	55.048	-0.09901
0.449	-0.06793	9.549	-0.03383	18.649	0.14619	27.749	0.30281	36.849	0.28206	45.949	0.07693	55.049	-0.06582
0.45	-0.03566	9.55	-0.03388	18.65	0.30744	27.75	0.27131	36.85	0.28855	45.95	0.02796	55.05	-0.02458
0.451	-0.06783	9.551	-0.25945	18.651	0.08208	27.751	0.36869	36.851	0.28859	45.951	-0.01522	55.051	0.00216
0.452	-0.13221	9.552	-0.00175	18.652	0.14669	27.752	0.36942	36.852	0.19197	45.952	-0.05452	55.052	0.04855
0.453	-0.06773	9.553	-0.0018	18.653	0.21129	27.753	0.30571	36.853	0.308	45.953	-0.07772	55.053	0.08818
0.454	-0.09989	9.554	0.15925	18.654	0.08258	27.754	0.37087	36.854	0.23716	45.954	-0.08707	55.054	0.1349
0.455	-0.13206	9.555	0.06255	18.655	0.05053	27.755	0.27494	36.855	0.24686	45.955	-0.07064	55.055	0.15198
0.456	-0.13201	9.556	0.03029	18.656	0.14735	27.756	0.21123	36.856	0.23079	45.956	-0.04067	55.056	0.15198
0.457	-0.13196	9.557	-0.0342	18.657	0.24417	27.757	0.21196	36.857	0.18573	45.957	-0.0178	55.057	0.13522
0.458	-0.06748	9.558	0.0302	18.658	0.14768	27.758	0.30934	36.858	0.25343	45.958	0.02602	55.058	0.10043
0.459	-0.09964	9.559	-0.03429	18.659	0.27672	27.759	0.27784	36.859	0.29213	45.959	0.07724	55.059	0.05758
0.46	-0.03516	9.56	-0.03433	18.66	0.30911	27.76	0.37522	36.86	0.37272	45.96	0.12074	55.06	0.00861
0.461	-0.09954	9.561	-0.06659	18.661	0.24484	27.761	0.34373	36.861	0.35665	45.961	0.15199	55.061	-0.03714
0.462	-0.00284	9.562	-0.03442	18.662	0.18057	27.762	0.37667	36.862	0.23748	45.962	0.16552	55.062	-0.07355
0.463	-0.03501	9.563	-0.03447	18.663	0.1163	27.763	0.28074	36.863	0.32451	45.963	0.16197	55.063	-0.099
0.464	-0.2927	9.564	-0.00229	18.664	0.21312	27.764	0.31369	36.864	0.27944	45.964	0.14039	55.064	-0.10415
0.465	-0.09934	9.565	-0.09899	18.665	0.18106	27.765	0.31441	36.865	0.35036	45.965	0.10527	55.065	-0.09255
0.466	-0.19595	9.566	-0.16347	18.666	0.1168	27.766	0.41179	36.866	0.24408	45.966	0.06145	55.066	-0.0642
0.467	-0.00259	9.567	-0.09908	18.667	0.1814	27.767	0.44474	36.867	0.28279	45.967	0.01344	55.067	-0.02071
0.468	-0.03475	9.568	-0.00247	18.668	0.18156	27.768	0.34881	36.868	0.2796	45.968	-0.02973	55.068	0.02504
0.469	0.09417	9.569	-0.03474	18.669	0.3106	27.769	0.51062	36.869	0.28287	45.969	-0.06485	55.069	0.07466
0.47	-0.00244	9.57	-0.03478	18.67	0.21412	27.77	0.44691	36.87	0.25391	45.97	-0.08225	55.07	0.11268
0.471	-0.22791	9.571	0.09405	18.671	0.14984	27.771	0.35098	36.871	0.29261	45.971	-0.08451	55.071	0.14329
0.472	-0.13121	9.572	0.06178	18.672	0.15001	27.772	0.38393	36.872	0.2411	45.972	-0.07033	55.072	0.15489
0.473	-0.06672	9.573	-0.06714	18.673	0.15018	27.773	0.288	36.873	0.34746	45.973	-0.03811	55.073	0.14973
0.474	-0.16333	9.574	-0.06718	18.674	0.15034	27.774	0.32094	36.874	0.25729	45.974	0.00216	55.074	0.1275
0.475	-0.00219	9.575	-0.09945	18.675	0.15051	27.775	0.22501	36.875	0.34432	45.975	0.05145	55.075	0.08691
0.476	-0.09879	9.576	-0.06727	18.676	0.18289	27.776	0.35461	36.876	0.29281	45.976	0.09656	55.076	0.04406
0.477	-0.0343	9.577	0.06156	18.677	0.18306	27.777	0.35533	36.877	0.29285	45.977	0.13554	55.077	-0.00781
0.478	-0.09869	9.578	-0.09958	18.678	0.18323	27.778	0.32384	36.878	0.30578	45.978	0.15906	55.078	-0.04809
0.479	-0.06642	9.579	-0.09963	18.679	0.11896	27.779	0.26013	36.879	0.37992	45.979	0.1684	55.079	-0.08288
0.48	-0.09859	9.58	-0.06745	18.68	0.21578	27.78	0.29307	36.88	0.35419	45.98	0.15777	55.08	-0.09996
0.481	-0.16298	9.581	-0.00306	18.681	0.11929	27.781	0.35824	36.881	0.3349	45.981	0.13006	55.081	-0.1006
0.482	-0.00183	9.582	-0.06754	18.682	0.15167	27.782	0.35896	36.882	0.32205	45.982	0.09301	55.082	-0.08417
0.483	-0.00178	9.583	-0.06759	18.683	0.2485	27.783	0.29525	36.883	0.36075	45.983	0.04532	55.083	-0.04873
0.484	-0.03395	9.584	-0.0032	18.684	0.21644	27.784	0.48928	36.884	0.30602	45.984	0.000216174	55.084	-0.00781
0.485	-0.00168	9.585	-0.0999	18.685	0.21661	27.785	0.42557	36.885	0.29317	45.985	-0.04006	55.085	0.04277
0.486	-0.06607	9.586	-0.03551	18.686	0.21678	27.786	0.49074	36.886	0.24166	45.986	-0.06905	55.086	0.08885
0.487	-0.06602	9.587	-0.03555	18.687	0.18472	27.787	0.36259	36.887	0.33514	45.987	-0.08323	55.087	0.12525
0.488	-0.03375	9.588	-0.10003	18.688	0.05602	27.788	0.36331	36.888	0.24174	45.988	-0.08001	55.088	0.14942
0.489	-0.06592	9.589	-0.10008	18.689	0.31393	27.789	0.26738	36.889	0.29333	45.989	-0.05778	55.089	0.15554
0.49	-0.09809	9.59	-0.00347	18.69	0.153	27.79	0.23589	36.89	0.26438	45.99	-0.02331	55.09	0.14426
0.491	-0.16247	9.591	-0.03573	18.691	0.24983	27.791	0.33327	36.891	0.30952	45.991	0.0218	55.091	0.11688
0.492	-0.22686	9.592	-0.068	18.692	0.28221	27.792	0.39843	36.892	0.31279	45.992	0.07044	55.092	0.075
0.493	-0.09794	9.593	-0.03582	18.693	0.31459	27.793	0.23807	36.893	0.29672	45.993	0.11201	55.093	0.02892
0.494	-0.1301	9.594	-0.03587	18.694	0.25032	27.794	0.36766	36.894	0.32253	45.994	0.1468	55.094	-0.02101
0.495	-0.09784	9.595	0.02852	18.695	0.25049	27.795	0.33617	36.895	0.35479	45.995	0.16452	55.095	-0.05903
0.496	-0.13	9.596	-0.06818	18.696	0.25066	27.796	0.3369	36.896	0.28717	45.996	0.16742	55.096	-0.07901
0.497	-0.06552	9.597	-0.10044	18.697	0.25082	27.797	0.36984	36.897	0.3742	45.997	0.14937	55.097	-0.09157
0.498	-0.03325	9.598	-0.03605	18.698	0.34764	27.798	0.37057	36.898	0.31303	45.998	0.11877	55.098	-0.10156
0.499	-0.06542	9.599	-0.10053	18.699	0.25116	27.799	0.46795	36.899	0.32595	45.999	0.07881	55.099	-0.08545
0.5	-0.09758	9.6	-0.00392	18.7	0.15467	27.8	0.50089	36.9	0.297	46	0.02823	55.1	-0.04775
0.501	-0.0331	9.601	-0.03618	18.701	0.28371	27.801	0.40496	36.901	0.29382	46.001	-0.00914	55.101	0.00734
0.502	-0.06527	9.602	0.06043	18.702	0.28387	27.802	0.37347	36.902	0.29063	46.002	-0.04265	55.102	0.06018
0.503	-0.000779	9.603	-0.06849	18.703	0.25182	27.803	0.43863	36.903	0.32289	46.003	-0.07358	55.103	0.10142
0.504	-0.06517	9.604	-0.03632	18.704	0.25199	27.804	0.40714	36.904	0.24883	46.004	-0.08808	55.104	0.13557
0.505	-0.16177	9.605	-0.03636	18.705	0.21994	27.805	0.40786	36.905	0.3262	46.005	-0.08132	55.105	0.15491
0.506	-0.1295	9.606	0.02803	18.706	0.28454	27.806	0.37637	36.906	0.2618	46.006	-0.05006	55.106	0.15555
0.507	-0.09723	9.607	-0.00424	18.707	0.38136	27.807	0.34488	36.907	0.33594	46.007	-0.01076	55.107	0.13847
0.508	-0.09718	9.608	-0.0365	18.708	0.34931	27.808	0.37782	36.908	0.26832	46.008	0.0395	55.108	0.104
0.509	-0.06491	9.609	-0.10098	18.709	0.28504	27.809	0.31411	36.909	0.34569	46.009	0.08654	55.109	0.06212
0.51	-0.1293	9.61	-0.00437	18.71	0.25298	27.81	0.28261	36.91	0.33284	46.01	0.12713	55.11	0.01154
0.511	-0.12925	9.611	0.06002	18.711	0.41424	27.811	0.34778	36.911	0.36188	46.011	0.15709	55.111	-0.03325
0.512	-0.22586	9.612	-0.10112	18.712	0.28554	27.812	0.28406	36.912	0.32648	46.012	0.17095	55.112	-0.06933
0.513	-0.12915	9.613	-0.06894	18.713	0.35014	27.813	0.38145	36.913	0.36196	46.013	0.1645	55.113	-0.09543
0.514	-0.03244	9.614	-0.10121	18.714	0.5114	27.814	0.34995	36.914	0.42643	46.014	0.14163	55.114	-0.1009
0.515	-0.06461	9.615	0.02762	18.715	0.38269	27.815	0.35068	36.915	0.38137	46.015	0.10715	55.115	-0.09027
0.516	-0.06456	9.616	-0.1013	18.716	0.44729	27.816	0.41584	36.916	0.36852	46.016	0.06205	55.116	-0.06224
0.517	0.06436	9.617	-0.03691	18.717	0.44746	27.817	0.35213	36.917	0.39111	46.017	0.01436	55.117	-0.021
0.518	-0.06446	9.618	-0.03695	18.718	0.38319	27.818	0.38507	36.918	0.35571	46.018	-0.02785	55.118	0.02507
0.519	-0.12885	9.619	-0.00478	18.719	0.2867	27.819	0.41801	36.919	0.32354	46.019	-0.06297	55.119	0.07566
0.52	7.43e-05	9.62	-0.03704	18.72	0.41574	27.82	0.38652	36.92	0.34613	46.02	-0.08165	55.12	0.11432
0.521	-0.09653	9.621	-0.03709	18.721	0.31925	27.821	0.41947	36.921	0.38805	46.021	-0.0823	55.121	0.14557
0.522	-0.16092	9.622	-0.00492	18.722	0.35164	27.822	0.42019	36.922	0.31721	46.022	-0.06619	55.122	0.15717
0.523	0.000225	9.623	-0.03718	18.723	0.51289	27.823	0.32426	36.923	0.39458	46.023	-0.03526	55.123	0.15266
0.524	-0.1286	9.624	0.09165	18.724	0.44862	27.824	0.26055	36.924	0.37851	46.024	0.00823	55.124	0.13172
0.525	-0.2252	9.625	0.12382	18.725	0.51323	27.825	0.35793	36.925	0.298	46.025	0.05881	55.125	0.09145
0.526	-0.06406	9.626	-0.03731	18.726	0.48117	27.826	0.39087	36.926	0.42691	46.026	0.10102	55.126	0.04892
0.527	-0.16067	9.627	-0.1018	18.727	0.44912	27.827	0.42382	36.927	0.4044	46.027	0.14065	55.127	-0.00295
0.528	-0.1284	9.628	-0.10184	18.728	0.48151	27.828	0.39232	36.928	0.42377	46.028	0.16384	55.128	-0.04387
0.529	0.000526	9.629	-0.16632	18.729	0.54611	27.829	0.26418	36.929	0.42381	46.029	0.17029	55.129	-0.07899
0.53	-0.1283	9.63	-0.13415	18.73	0.54628	27.83	0.2649	36.93	0.41097	46.03	0.15965	55.13	-0.09799
0.531	-0.03159	9.631	-0.16641	18.731	0.51422	27.831	0.36228	36.931	0.49155	46.031	0.13066	55.131	-0.09961
0.532	0.000677	9.632	-0.10202	18.732	0.48217	27.832	0.42744	36.932	0.45615	46.032	0.09425	55.132	-0.08446
0.533	0.03295	9.633	0.02681	18.733	0.4179	27.833	0.46039	36.933	0.44975	46.033	0.04463	55.133	-0.04934
0.534	0.000777	9.634	-0.06989	18.734	0.54694	27.834	0.46111	36.934	0.43368	46.034	0.00114	55.134	-0.00617
0.535	0.03305	9.635	-0.06994	18.735	0.54711	27.835	0.3974	36.935	0.39828	46.035	-0.04043	55.135	0.04248
0.536	-0.03134	9.636	-0.00555	18.736	0.61171	27.836	0.46256	36.936	0.39832	46.036	-0.06878	55.136	0.09016
0.537	0.000928	9.637	-0.03781	18.737	0.57966	27.837	0.46329	36.937	0.44669	46.037	-0.08135	55.137	0.12625
0.538	-0.03124	9.638	-0.10229	18.738	0.48317	27.838	0.49623	36.938	0.44995	46.038	-0.07716	55.138	0.1517
0.539	0.06547	9.639	-0.13456	18.739	0.48334	27.839	0.36808	36.939	0.45321	46.039	-0.05493	55.139	0.15847
0.54	-0.06336	9.64	0.12315	18.74	0.67681	27.84	0.36881	36.94	0.42103	46.04	-0.01981	55.14	0.14784
0.541	0.06557	9.641	-0.00577	18.741	0.58032	27.841	0.46619	36.941	0.48229	46.041	0.02819	55.141	0.12077
0.542	0.06562	9.642	-0.03804	18.742	0.45162	27.842	0.37026	36.942	0.43722	46.042	0.07555	55.142	0.0892
0.543	0.1301	9.643	-0.0703	18.743	0.64509	27.843	0.37099	36.943	0.48559	46.043	0.11872	55.143	0.04538
0.544	0.09793	9.644	-0.03813	18.744	0.64526	27.844	0.27506	36.944	0.48885	46.044	0.15191	55.144	-0.02163
0.545	0.06577	9.645	-0.23148	18.745	0.64542	27.845	0.34022	36.945	0.505	46.045	0.16898	55.145	-0.06512
0.546	0.09803	9.646	0.02622	18.746	0.67781	27.846	0.40538	36.946	0.51471	46.046	0.16898	55.146	-0.0996
0.547	0.09808	9.647	0.02617	18.747	0.64576	27.847	0.50276	36.947	0.63073	46.047	0.1519	55.147	-0.09831
0.548	0.06592	9.648	0.05835	18.748	0.67814	27.848	0.47127	36.948	0.54378	46.048	0.12452	55.148	-0.09541
0.549	0.06597	9.649	0.02608	18.749	0.74274	27.849	0.56865	36.949	0.47617	46.049	0.08779	55.149	-0.0735
0.55	0.0338	9.65	0.21935	18.75	0.67847	27.85	0.56937	36.95	0.58897	46.05	0.02722	55.15	-0.03451
0.551	0.03385	9.651	0.05821	18.751	0.74308	27.851	0.60232	36.951	0.56968	46.051	-0.02079	55.151	0.00769
0.552	0.09834	9.652	0.1226	18.752	0.74324	27.852	0.50639	36.952	0.51173	46.052	-0.05687	55.152	0.0615
0.553	-0.03049	9.653	0.12256	18.753	0.74341	27.853	0.44267	36.953	0.55687	46.053	-0.07653	55.153	0.10209
0.554	0.00178	9.654	-0.03858	18.754	0.64692	27.854	0.60449	36.954	0.48281	46.054	-0.08168	55.154	0.13625
0.555	0.32401	9.655	0.1869	18.755	0.77596	27.855	0.54078	36.955	0.54729	46.055	-0.07105	55.155	0.1559
0.556	0.09854	9.656	0.0902	18.756	0.67947	27.856	0.47707	36.956	0.56666	46.056	-0.04238	55.156	0.15783
0.557	0.00193	9.657	0.12238	18.757	0.77629	27.857	0.4778	36.957	0.57314	46.057	-0.00404	55.157	0.14172
0.558	0.09864	9.658	0.02568	18.758	0.8409	27.858	0.38187	36.958	0.53774	46.058	0.04525	55.158	0.10693
0.559	0.09869	9.659	0.12229	18.759	0.87328	27.859	0.51146	36.959	0.56034	46.059	0.09132	55.159	0.06537
0.56	0.13096	9.66	0.0578	18.76	0.77679	27.86	0.47997	36.96	0.58937	46.06	0.13256	55.16	0.01704
0.561	0.06657	9.661	-0.10333	18.761	0.87361	27.861	0.44848	36.961	0.63452	46.061	0.15995	55.161	-0.03032
0.562	0.16328	9.662	0.05771	18.762	0.84156	27.862	0.41698	36.962	0.72477	46.062	0.17251	55.162	-0.06672
0.563	0.25998	9.663	0.12211	18.763	0.84173	27.863	0.41771	36.963	0.64749	46.063	0.16639	55.163	-0.09153
0.564	0.13116	9.664	0.12206	18.764	0.97077	27.864	0.51509	36.964	0.54443	46.064	0.14158	55.164	-0.09798
0.565	0.19564	9.665	0.0898	18.765	1.06759	27.865	0.51582	36.965	0.67656	46.065	0.1071	55.165	-0.08863
0.566	0.19569	9.666	0.12197	18.766	1.00332	27.866	0.32323	36.966	0.65083	46.066	0.06135	55.166	-0.06092
0.567	0.16353	9.667	0.08971	18.767	1.00349	27.867	0.64614	36.967	0.66053	46.067	0.01399	55.167	-0.02033
0.568	0.22801	9.668	0.12188	18.768	0.81034	27.868	0.7113	36.968	0.66057	46.068	-0.02693	55.168	0.02542
0.569	0.19584	9.669	0.0574	18.769	0.93938	27.869	0.64759	36.969	0.57685	46.069	-0.05947	55.169	0.07633
0.57	0.19589	9.67	0.12179	18.77	0.90733	27.87	0.6161	36.97	0.62199	46.07	-0.07783	55.17	0.11467
0.571	0.16373	9.671	0.12174	18.771	1.03637	27.871	0.55239	36.971	0.65425	46.071	-0.07816	55.171	0.14689
0.572	0.32487	9.672	0.18613	18.772	0.90766	27.872	0.58533	36.972	0.66396	46.072	-0.06141	55.172	0.15849
0.573	0.16383	9.673	0.15387	18.773	1.0367	27.873	0.52162	36.973	0.63822	46.073	-0.02854	55.173	0.1543
0.574	0.1961	9.674	0.08939	18.774	1.00465	27.874	0.49013	36.974	0.63182	46.074	0.01463	55.174	0.134
0.575	0.22836	9.675	0.15378	18.775	0.9726	27.875	0.58751	36.975	0.63508	46.075	0.06392	55.175	0.09534
0.576	0.26063	9.676	0.18595	18.776	1.0372	27.876	0.58823	36.976	0.72211	46.076	0.10709	55.176	0.05346
0.577	0.32512	9.677	0.18591	18.777	1.1018	27.877	0.62117	36.977	0.86391	46.077	0.14414	55.177	0.00223
0.578	0.32517	9.678	0.12143	18.778	1.00531	27.878	0.49303	36.978	0.7383	46.078	0.16573	55.178	-0.04094
0.579	0.293	9.679	0.18582	18.779	1.10214	27.879	0.46153	36.979	0.75123	46.079	0.17185	55.179	-0.07541
0.58	0.00309	9.68	0.25021	18.78	1.13452	27.88	0.52669	36.98	0.76738	46.08	0.15864	55.18	-0.09474
0.581	0.32532	9.681	0.15351	18.781	1.10247	27.881	0.62408	36.981	0.77064	46.081	0.13125	55.181	-0.09797
0.582	0.45424	9.682	0.25012	18.782	1.16707	27.882	0.65702	36.982	0.81901	46.082	0.09356	55.182	-0.08153
0.583	0.42208	9.683	0.18564	18.783	1.26389	27.883	0.65774	36.983	0.7675	46.083	0.04491	55.183	-0.04803
0.584	0.35769	9.684	0.21781	18.784	1.13518	27.884	0.69069	36.984	0.75143	46.084	0.00141	55.184	-0.00582
0.585	0.32552	9.685	0.37886	18.785	1.13535	27.885	0.65919	36.985	0.75469	46.085	-0.04015	55.185	0.04444
0.586	0.29335	9.686	0.21772	18.786	1.19995	27.886	0.69214	36.986	0.82561	46.086	-0.06657	55.186	0.09084
0.587	0.48671	9.687	0.31433	18.787	1.20012	27.887	0.66064	36.987	0.86431	46.087	-0.07849	55.187	0.12628
0.588	0.39011	9.688	0.28207	18.788	1.23251	27.888	0.72581	36.988	0.82247	46.088	-0.07302	55.188	0.15399
0.589	0.39016	9.689	0.18537	18.789	1.23267	27.889	0.69431	36.989	0.79351	46.089	-0.04918	55.189	0.16913
0.59	0.35799	9.69	0.28198	18.79	1.1684	27.89	0.75948	36.99	0.77744	46.09	-0.01309	55.19	0.16494
0.591	0.32582	9.691	0.34637	18.791	1.20079	27.891	0.66355	36.991	0.83548	46.091	0.0333	55.191	0.1208
0.592	0.45475	9.692	0.28189	18.792	1.29761	27.892	0.43874	36.992	0.87096	46.092	0.08066	55.192	0.07183
0.593	0.48701	9.693	0.28184	18.793	1.32999	27.893	0.60056	36.993	0.88711	46.093	0.12319	55.193	0.02512
0.594	0.51928	9.694	0.41067	18.794	1.36238	27.894	0.60129	36.994	0.87748	46.094	0.15701	55.194	-0.01516
0.595	0.42268	9.695	0.28175	18.795	1.26589	27.895	0.69867	36.995	0.93551	46.095	0.17957	55.195	-0.05221
0.596	0.58382	9.696	0.21727	18.796	1.45936	27.896	0.73161	36.996	0.90334	46.096	0.18182	55.196	-0.08443
0.597	0.455	9.697	0.21722	18.797	1.39509	27.897	0.70012	36.997	0.99681	46.097	0.15637	55.197	-0.09699
0.598	0.5517	9.698	0.21718	18.798	1.39526	27.898	0.70084	36.998	0.89053	46.098	0.1148	55.198	-0.09312
0.599	0.61619	9.699	0.24935	18.799	1.49208	27.899	0.86266	36.999	0.96145	46.099	0.06905	55.199	-0.07089
0.6	0.51958	9.7	0.28152	18.8	1.49225	27.9	0.86338	37	0.96793	46.1	0.02395	55.2	-0.03384
0.601	0.55185	9.701	0.41035	18.801	1.46019	27.901	0.83189	37.001	0.97119	46.101	-0.01729	55.201	0.00901
0.602	0.5519	9.702	0.41031	18.802	1.58924	27.902	0.83262	37.002	1.01312	46.102	-0.05338	55.202	0.05959
0.603	0.58417	9.703	0.34583	18.803	1.55718	27.903	0.89778	37.003	0.9004	46.103	-0.07368	55.203	0.10341
0.604	0.552	9.704	0.378	18.804	1.49291	27.904	0.80185	37.004	0.94554	46.104	-0.0798	55.204	0.13821
0.605	0.77758	9.705	0.44239	18.805	1.49308	27.905	0.96367	37.005	0.98424	46.105	-0.0682	55.205	0.15818
0.606	0.64876	9.706	0.47456	18.806	1.49325	27.906	0.83552	37.006	0.96817	46.106	-0.0376	55.206	0.16076
0.607	0.64881	9.707	0.41008	18.807	1.55785	27.907	0.83624	37.007	0.97788	46.107	0.00107	55.207	0.14401
0.608	0.68108	9.708	0.44225	18.808	1.68689	27.908	0.77253	37.008	1.02303	46.108	0.051	55.208	0.11147
0.609	0.64891	9.709	0.53886	18.809	1.71927	27.909	0.74104	37.009	1.0424	46.109	0.09579	55.209	0.06959
0.61	0.68118	9.71	0.47438	18.81	1.655	27.91	0.8062	37.01	1.03922	46.11	0.13735	55.21	0.01997
0.611	0.77788	9.711	0.50656	18.811	1.7196	27.911	0.87136	37.011	1.15846	46.111	0.16409	55.211	-0.02481
0.612	0.81015	9.712	0.50651	18.812	1.78421	27.912	0.67878	37.012	1.0844	46.112	0.17407	55.212	-0.06219
0.613	0.71355	9.713	0.60312	18.813	1.75216	27.913	0.90503	37.013	1.11022	46.113	0.16795	55.213	-0.08989
0.614	0.84247	9.714	0.57086	18.814	1.78454	27.914	0.97019	37.014	1.22302	46.114	0.1425	55.214	-0.09666
0.615	0.84252	9.715	0.57081	18.815	1.84914	27.915	1.09979	37.015	1.16507	46.115	0.10738	55.215	-0.08699
0.616	0.74592	9.716	0.60298	18.816	1.78487	27.916	1.00386	37.016	1.15222	46.116	0.06195	55.216	-0.06057
0.617	0.87484	9.717	0.50628	18.817	1.84948	27.917	0.87571	37.017	1.16193	46.117	0.01491	55.217	-0.01804
0.618	0.90711	9.718	0.57068	18.818	1.78521	27.918	1.03753	37.018	1.1523	46.118	-0.0273	55.218	0.0261
0.619	0.74607	9.719	0.53841	18.819	1.88203	27.919	1.00604	37.019	1.12334	46.119	-0.05952	55.219	0.07797
0.62	0.87499	9.72	0.63502	18.82	1.84997	27.92	0.97454	37.02	1.18782	46.12	-0.07498	55.22	0.1263
0.621	0.84282	9.721	0.69941	18.821	1.97901	27.921	0.94305	37.021	1.11054	46.121	-0.07531	55.221	0.16335
0.622	0.84287	9.722	0.73159	18.822	1.94696	27.922	0.94378	37.022	1.12991	46.122	-0.0563	55.222	0.15819
0.623	0.87514	9.723	0.76376	18.823	1.94713	27.923	1.00894	37.023	1.16539	46.123	-0.02376	55.223	0.14692
0.624	0.90741	9.724	0.63484	18.824	2.10839	27.924	1.0741	37.024	1.24597	46.124	0.01941	55.224	0.12565
0.625	0.87524	9.725	0.66701	18.825	2.04412	27.925	0.97817	37.025	1.22991	46.125	0.06838	55.225	0.09891
0.626	0.77864	9.726	0.60253	18.826	2.0765	27.926	1.01112	37.026	1.27827	46.126	0.11188	55.226	0.05671
0.627	0.90756	9.727	0.57027	18.827	2.1411	27.927	1.01184	37.027	1.3202	46.127	0.14925	55.227	0.0058
0.628	1.00426	9.728	0.66688	18.828	2.17349	27.928	0.98035	37.028	1.30413	46.128	0.16987	55.228	-0.03769
0.629	0.90766	9.729	0.73127	18.829	2.077	27.929	0.94885	37.029	1.33961	46.129	0.17438	55.229	-0.07313
0.63	0.97215	9.73	0.76344	18.83	2.20604	27.93	1.04623	37.03	1.37509	46.13	0.16214	55.23	-0.0931
0.631	1.03663	9.731	0.82783	18.831	2.27064	27.931	1.04696	37.031	1.38157	46.131	0.13088	55.231	-0.09472
0.632	1.13334	9.732	0.73113	18.832	2.23859	27.932	1.14434	37.032	1.37839	46.132	0.09093	55.232	-0.07957
0.633	1.16561	9.733	0.76331	18.833	2.33541	27.933	1.17728	37.033	1.3591	46.133	0.04389	55.233	-0.04639
0.634	1.10122	9.734	0.8277	18.834	2.40001	27.934	1.27466	37.034	1.43646	46.134	0.000394422	55.234	-0.00354
0.635	1.16571	9.735	0.69878	18.835	2.4324	27.935	1.17873	37.035	1.42684	46.135	-0.04052	55.235	0.04383
0.636	1.10132	9.736	0.85983	18.836	2.36813	27.936	1.17946	37.036	1.43977	46.136	-0.0663	55.236	0.09763
0.637	1.13359	9.737	0.892	18.837	2.36829	27.937	1.18018	37.037	1.3657	46.137	-0.07564	55.237	0.14242
0.638	1.13364	9.738	0.89196	18.838	2.4329	27.938	1.21313	37.038	1.4334	46.138	-0.07017	55.238	0.15079
0.639	1.16591	9.739	0.89191	18.839	2.46528	27.939	1.18164	37.039	1.45922	46.139	-0.04536	55.239	0.15305
0.64	1.19818	9.74	0.9563	18.84	2.49767	27.94	1.18236	37.04	1.50759	46.14	-0.0096	55.24	0.14467
0.641	1.19823	9.741	0.98847	18.841	2.49783	27.941	1.05421	37.041	1.53984	46.141	0.03808	55.241	0.12051
0.642	1.26271	9.742	0.95621	18.842	2.56244	27.942	1.21603	37.042	1.53022	46.142	0.0935	55.242	0.08507
0.643	1.29498	9.743	0.95617	18.843	2.62704	27.943	1.24897	37.043	1.50771	46.143	0.13828	55.243	0.04029
0.644	1.29503	9.744	1.05278	18.844	2.59499	27.944	1.2497	37.044	1.53674	46.144	0.15568	55.244	-0.0103
0.645	1.3273	9.745	1.02051	18.845	2.69181	27.945	1.25042	37.045	1.65599	46.145	0.16534	55.245	-0.04799
0.646	1.35957	9.746	1.02047	18.846	2.72419	27.946	1.31559	37.046	1.64637	46.146	0.16792	55.246	-0.08085
0.647	1.52071	9.747	0.92377	18.847	2.69214	27.947	1.21966	37.047	1.68185	46.147	0.15149	55.247	-0.09374
0.648	1.52076	9.748	1.05259	18.848	2.78896	27.948	1.34925	37.048	1.64645	46.148	0.11895	55.248	-0.09148
0.649	1.3275	9.749	1.08477	18.849	2.66025	27.949	1.51107	37.049	1.71737	46.149	0.07577	55.249	-0.07054
0.65	1.48864	9.75	1.08472	18.85	2.88595	27.95	1.44736	37.05	1.67552	46.15	0.02744	55.25	-0.03252
0.651	1.48869	9.751	1.05246	18.851	2.82168	27.951	1.4803	37.051	1.71422	46.151	-0.01541	55.251	0.01001
0.652	1.52096	9.752	1.08463	18.852	2.98294	27.952	1.48103	37.052	1.73682	46.152	-0.05182	55.252	0.06639
0.653	1.4888	9.753	1.05237	18.853	2.85423	27.953	1.41732	37.053	1.64665	46.153	-0.07244	55.253	0.11536
0.654	1.5855	9.754	1.1812	18.854	2.91883	27.954	1.45026	37.054	1.73045	46.154	-0.0763	55.254	0.14436
0.655	1.58555	9.755	1.24559	18.855	2.95122	27.955	1.51542	37.055	1.74338	46.155	-0.06342	55.255	0.15531
0.656	1.5856	9.756	1.18111	18.856	3.01582	27.956	1.51615	37.056	1.72087	46.156	-0.03249	55.256	0.15306
0.657	1.489	9.757	1.30993	18.857	2.91933	27.957	1.388	37.057	1.8369	46.157	0.00585	55.257	0.13856
0.658	1.65014	9.758	1.27767	18.858	3.01615	27.958	1.54982	37.058	1.90459	46.158	0.0574	55.258	0.11601
0.659	1.65019	9.759	1.27763	18.859	3.08076	27.959	1.45389	37.059	1.81765	46.159	0.10154	55.259	0.07316
0.66	1.68246	9.76	1.24536	18.86	3.24201	27.96	1.55127	37.06	1.89179	46.16	0.14245	55.26	0.02515
0.661	1.81138	9.761	1.40641	18.861	3.30662	27.961	1.45534	37.061	1.85961	46.161	0.16823	55.261	-0.0206
0.662	1.61812	9.762	1.37415	18.862	3.27457	27.962	1.55272	37.062	1.90475	46.162	0.17725	55.262	-0.05894
0.663	1.81148	9.763	1.27745	18.863	3.24251	27.963	1.48901	37.063	1.95634	46.163	0.16984	55.263	-0.08632
0.664	1.71488	9.764	1.40627	18.864	3.37155	27.964	1.55417	37.064	2.00471	46.164	0.14406	55.264	-0.09405
0.665	1.8438	9.765	1.34179	18.865	3.3395	27.965	1.68377	37.065	1.9822	46.165	0.1083	55.265	-0.08503
0.666	1.84385	9.766	1.4384	18.866	3.53298	27.966	1.62006	37.066	2.00801	46.166	0.06029	55.266	-0.05893
0.667	1.8439	9.767	1.30948	18.867	3.53314	27.967	1.78187	37.067	2.15626	46.167	0.01486	55.267	-0.01737
0.668	1.84395	9.768	1.47053	18.868	3.56553	27.968	1.75038	37.068	2.09508	46.168	-0.02799	55.268	0.02806
0.669	1.87622	9.769	1.43827	18.869	3.53348	27.969	1.81554	37.069	2.07901	46.169	-0.05892	55.269	0.08057
0.67	2.06958	9.77	1.50266	18.87	3.46921	27.97	1.71961	37.07	2.14027	46.17	-0.07439	55.27	0.11795
0.671	1.90854	9.771	1.53483	18.871	3.79155	27.971	1.75256	37.071	2.01144	46.171	-0.07245	55.271	0.15146
0.672	2.00524	9.772	1.53478	18.872	3.72728	27.972	1.68884	37.072	2.12424	46.172	-0.05248	55.272	0.16434
0.673	2.00529	9.773	1.50252	18.873	3.6308	27.973	1.75401	37.073	2.18227	46.173	-0.01865	55.273	0.16177
0.674	2.06978	9.774	1.69579	18.874	3.79205	27.974	1.78695	37.074	2.22742	46.174	0.02484	55.274	0.14083
0.675	2.10205	9.775	1.66352	18.875	3.79222	27.975	1.62658	37.075	2.19846	46.175	0.07414	55.275	0.1041
0.676	2.26319	9.776	1.6957	18.876	3.85682	27.976	1.82062	37.076	2.23394	46.176	0.11827	55.276	0.06189
0.677	2.10215	9.777	1.66343	18.877	3.92143	27.977	1.78913	37.077	2.24687	46.177	0.15532	55.277	0.01163
0.678	2.29551	9.778	1.63117	18.878	4.14712	27.978	1.88651	37.078	2.32424	46.178	0.17369	55.278	-0.02993
0.679	2.26334	9.779	1.66334	18.879	4.01841	27.979	1.8228	37.079	2.39516	46.179	0.17852	55.279	-0.06601
0.68	2.26339	9.78	1.72773	18.88	4.11523	27.98	1.82352	37.08	2.45963	46.18	0.16402	55.28	-0.08567
0.681	2.3601	9.781	1.79212	18.881	4.08318	27.981	1.9209	37.081	2.3598	46.181	0.13116	55.281	-0.08889
0.682	2.32793	9.782	1.59877	18.882	4.24444	27.982	1.92163	37.082	2.3985	46.182	0.09217	55.282	-0.07342
0.683	2.39242	9.783	1.75982	18.883	4.27683	27.983	2.01901	37.083	2.45009	46.183	0.04255	55.283	-0.03347
0.684	2.61799	9.784	1.82421	18.884	4.30921	27.984	2.11639	37.084	2.49846	46.184	-0.00159	55.284	0.01453
0.685	2.48917	9.785	1.8886	18.885	4.30938	27.985	2.11711	37.085	2.45661	46.185	-0.04089	55.285	0.04546
0.686	2.39257	9.786	2.01743	18.886	4.34176	27.986	2.11784	37.086	2.48565	46.186	-0.06538	55.286	0.08638
0.687	2.55371	9.787	1.88851	18.887	4.34193	27.987	2.183	37.087	2.45991	46.187	-0.07569	55.287	0.12376
0.688	2.48932	9.788	1.92068	18.888	4.50318	27.988	2.24816	37.088	2.48895	46.188	-0.0686	55.288	0.16016
0.689	2.61824	9.789	2.08173	18.889	4.60001	27.989	2.15223	37.089	2.62109	46.189	-0.03252	55.289	0.16822
0.69	2.58608	9.79	1.98503	18.89	4.60017	27.99	2.12074	37.09	2.58891	46.19	0.00614	55.29	0.15984
0.691	2.68278	9.791	2.04942	18.891	4.63256	27.991	2.12146	37.091	2.67594	46.191	0.04126	55.291	0.13407
0.692	2.65061	9.792	2.08159	18.892	4.6005	27.992	2.12219	37.092	2.7082	46.192	0.08185	55.292	0.0938
0.693	2.81176	9.793	2.08155	18.893	4.85842	27.993	2.28401	37.093	2.67924	46.193	0.12792	55.293	0.04966
0.694	2.81181	9.794	2.04928	18.894	4.85858	27.994	2.25251	37.094	2.80171	46.194	0.16175	55.294	-0.00157
0.695	2.84407	9.795	2.08146	18.895	4.79431	27.995	2.22102	37.095	2.80497	46.195	0.17689	55.295	-0.03894
0.696	2.77969	9.796	2.2425	18.896	4.92335	27.996	2.3184	37.096	2.83401	46.196	0.17496	55.296	-0.07277
0.697	2.87639	9.797	2.1458	18.897	4.98796	27.997	2.31913	37.097	2.83727	46.197	0.15402	55.297	-0.08501
0.698	2.90866	9.798	2.24241	18.898	5.05256	27.998	2.41651	37.098	2.88886	46.198	0.12115	55.298	-0.08147
0.699	3.00537	9.799	2.37124	18.899	5.21382	27.999	2.5461	37.099	2.88568	46.199	0.0754	55.299	-0.06053
0.7	3.06985	9.8	2.30676	18.9	5.21398	28	2.41796	37.1	2.94049	46.2	0.02901	55.3	-0.02315
0.701	2.94103	9.801	2.2745	18.901	5.24637	28.001	2.41868	37.101	3.02752	46.201	-0.0161	55.301	0.0168
0.702	3.10217	9.802	2.40332	18.902	5.31097	28.002	2.45163	37.102	3.08555	46.202	-0.05283	55.302	0.06996
0.703	3.13444	9.803	2.37106	18.903	5.44001	28.003	2.54901	37.103	2.99538	46.203	-0.0712	55.303	0.11184
0.704	3.26336	9.804	2.46767	18.904	5.4724	28.004	2.58195	37.104	3.07597	46.204	-0.07539	55.304	0.14793
0.705	3.29563	9.805	2.62872	18.905	5.47256	28.005	2.58267	37.105	3.01157	46.205	-0.06057	55.305	0.16952
0.706	3.29568	9.806	2.53202	18.906	5.50495	28.006	2.32565	37.106	3.14048	46.206	-0.02835	55.306	0.17081
0.707	3.26351	9.807	2.49975	18.907	5.60177	28.007	2.58412	37.107	3.22751	46.207	0.01128	55.307	0.15792
0.708	3.52131	9.808	2.69302	18.908	5.69859	28.008	2.68151	37.108	3.25333	46.208	0.06089	55.308	0.12538
0.709	3.39249	9.809	2.69297	18.909	5.73097	28.009	2.61779	37.109	3.22437	46.209	0.10568	55.309	0.08253
0.71	3.48919	9.81	2.66071	18.91	5.8278	28.01	2.5863	37.11	3.29851	46.21	0.14563	55.31	0.03485
0.711	3.45703	9.811	2.85397	18.911	6.05349	28.011	2.7159	37.111	3.33077	46.211	0.17108	55.311	-0.0109
0.712	3.65039	9.812	2.82171	18.912	6.08587	28.012	2.71662	37.112	3.37914	46.212	0.1801	55.312	-0.04763
0.713	3.586	9.813	2.72501	18.913	6.05382	28.013	2.58848	37.113	3.4404	46.213	0.1714	55.313	-0.07405
0.714	3.61827	9.814	2.75718	18.914	6.21508	28.014	2.91139	37.114	3.52742	46.214	0.14337	55.314	-0.0705
0.715	3.84385	9.815	2.82158	18.915	6.21525	28.015	2.91211	37.115	3.46947	46.215	0.10632	55.315	-0.06181
0.716	3.81168	9.816	2.78931	18.916	6.21541	28.016	2.88062	37.116	3.5855	46.216	0.05895	55.316	-0.05149
0.717	3.84395	9.817	2.88592	18.917	6.37667	28.017	2.91356	37.117	3.56299	46.217	0.01514	55.317	-0.01444
0.718	3.81178	9.818	2.91809	18.918	6.50571	28.018	3.01094	37.118	3.64035	46.218	-0.02675	55.318	0.03614
0.719	3.90848	9.819	2.95027	18.919	6.63475	28.019	3.04389	37.119	3.60173	46.219	-0.05639	55.319	0.0922
0.72	3.97297	9.82	3.04688	18.92	6.57048	28.02	3.10905	37.12	3.67265	46.22	-0.07089	55.32	0.13022
0.721	4.06968	9.821	3.07905	18.921	6.60286	28.021	3.23865	37.121	3.6888	46.221	-0.06767	55.321	0.16276
0.722	3.97307	9.822	3.20788	18.922	6.79634	28.022	3.1105	37.122	3.71783	46.222	-0.04641	55.322	0.17661
0.723	4.10199	9.823	3.17562	18.923	6.86094	28.023	3.079	37.123	3.74043	46.223	-0.01193	55.323	0.17533
0.724	4.39201	9.824	3.27223	18.924	6.89333	28.024	3.11195	37.124	3.79202	46.224	0.03349	55.324	0.15664
0.725	4.26319	9.825	3.43327	18.925	6.95793	28.025	3.20933	37.125	3.81461	46.225	0.08279	55.325	0.11927
0.726	4.35989	9.826	3.30435	18.926	7.02253	28.026	3.27449	37.126	4.01763	46.226	0.12564	55.326	0.07771
0.727	4.35994	9.827	3.36874	18.927	7.21601	28.027	3.27522	37.127	3.99189	46.227	0.16108	55.327	0.02712
0.728	4.39221	9.828	3.49757	18.928	7.21618	28.028	3.27594	37.128	4.09181	46.228	0.18008	55.328	-0.01669
0.729	4.42448	9.829	3.43309	18.929	7.313	28.029	3.30888	37.129	4.14984	46.229	0.18202	55.329	-0.05084
0.73	4.5534	9.83	3.46526	18.93	7.44204	28.03	3.30961	37.13	4.1531	46.23	0.16784	55.33	-0.07178
0.731	4.65011	9.831	3.56187	18.931	7.50664	28.031	3.47143	37.131	4.12093	46.231	0.13594	55.331	-0.07662
0.732	4.74681	9.832	3.62626	18.932	7.53902	28.032	3.60103	37.132	4.3175	46.232	0.09567	55.332	-0.06147
0.733	4.71464	9.833	3.69066	18.933	7.57141	28.033	3.44066	37.133	4.31109	46.233	0.04669	55.333	-0.02925
0.734	4.84357	9.834	3.78727	18.934	7.60379	28.034	3.66691	37.134	4.31758	46.234	0.0032	55.334	0.01231
0.735	5.03693	9.835	3.69057	18.935	7.73283	28.035	3.6032	37.135	4.34984	46.235	-0.02741	55.335	0.06064
0.736	4.87589	9.836	3.78718	18.936	7.86187	28.036	3.70058	37.136	4.39498	46.236	-0.04739	55.336	0.10993
0.737	5.03703	9.837	3.81935	18.937	7.95869	28.037	3.70131	37.137	4.44979	46.237	-0.06317	55.337	0.14666
0.738	5.00486	9.838	3.94818	18.938	7.95886	28.038	3.76647	37.138	4.47561	46.238	-0.06028	55.338	0.17566
0.739	5.23044	9.839	4.07701	18.939	8.02346	28.039	3.73498	37.139	4.57875	46.239	-0.03708	55.339	0.185
0.74	5.16605	9.84	4.04474	18.94	8.08807	28.04	3.83236	37.14	4.60134	46.24	0.00319	55.34	0.17759
0.741	5.3272	9.841	3.94804	18.941	8.21711	28.041	3.8653	37.141	4.7367	46.241	0.05635	55.341	0.15343
0.742	5.39168	9.842	4.17352	18.942	8.31393	28.042	3.89824	37.142	4.78184	46.242	0.10436	55.342	0.11283
0.743	5.35951	9.843	4.30235	18.943	8.47519	28.043	3.96341	37.143	4.75933	46.243	0.14527	55.343	0.0687
0.744	5.48844	9.844	4.14122	18.944	8.44313	28.044	3.96413	37.144	4.8077	46.244	0.17524	55.344	0.01715
0.745	5.74623	9.845	4.30226	18.945	8.57217	28.045	3.93264	37.145	4.93017	46.245	0.18973	55.345	-0.01121
0.746	5.7785	9.846	4.46331	18.946	8.73343	28.046	4.06224	37.146	4.95276	46.246	0.18587	55.346	-0.04536
0.747	5.81077	9.847	4.36661	18.947	8.7336	28.047	4.06296	37.147	5.04301	46.247	0.16267	55.347	-0.07371
0.748	5.87526	9.848	4.55987	18.948	8.86264	28.048	4.19256	37.148	5.07849	46.248	0.12916	55.348	-0.07467
0.749	5.81087	9.849	4.43096	18.949	8.95946	28.049	4.32216	37.149	5.00121	46.249	0.08566	55.349	-0.04922
0.75	5.97201	9.85	4.52757	18.95	9.0885	28.05	4.32288	37.15	5.22033	46.25	0.03734	55.35	-0.00895
0.751	6.00428	9.851	4.65639	18.951	9.1531	28.051	4.25917	37.151	5.20749	46.251	-0.00455	55.351	0.03487
0.752	5.9399	9.852	4.65635	18.952	9.15327	28.052	4.32434	37.152	5.32673	46.252	-0.03935	55.352	0.08545
0.753	6.16547	9.853	4.81739	18.953	9.21787	28.053	4.3895	37.153	5.32033	46.253	-0.05675	55.353	0.13056
0.754	6.35883	9.854	4.81735	18.954	9.44356	28.054	4.45466	37.154	5.33648	46.254	-0.05804	55.354	0.166
0.755	6.29445	9.855	4.84952	18.955	9.41151	28.055	4.58426	37.155	5.36229	46.255	-0.04289	55.355	0.18727
0.756	6.52003	9.856	5.075	18.956	9.54055	28.056	4.45611	37.156	5.46866	46.256	-0.01035	55.356	0.19178
0.757	6.48786	9.857	5.07496	18.957	9.60516	28.057	4.52127	37.157	5.50091	46.257	0.03024	55.357	0.17857
0.758	6.68122	9.858	5.10713	18.958	9.60532	28.058	4.65087	37.158	5.54928	46.258	0.08018	55.358	0.14893
0.759	6.68127	9.859	5.17152	18.959	9.76658	28.059	4.71603	37.159	5.53643	46.259	0.12464	55.359	0.10543
0.76	6.61688	9.86	5.30035	18.96	9.89562	28.06	4.71676	37.16	5.73301	46.26	0.16394	55.36	0.06001
0.761	6.87468	9.861	5.33253	18.961	10.0247	28.061	4.78192	37.161	5.74916	46.261	0.18714	55.361	0.01103
0.762	7.0036	9.862	5.39692	18.962	10.2503	28.062	4.84708	37.162	5.8684	46.262	0.19552	55.362	-0.02473
0.763	7.06809	9.863	5.46131	18.963	10.2183	28.063	4.88002	37.163	5.91355	46.263	0.18488	55.363	-0.05405
0.764	7.03592	9.864	5.39683	18.964	10.3151	28.064	4.9774	37.164	5.94259	46.264	0.15943	55.364	-0.06274
0.765	7.16484	9.865	5.59009	18.965	10.3797	28.065	5.07478	37.165	5.97162	46.265	0.12205	55.365	-0.0563
0.766	7.39042	9.866	5.59005	18.966	10.4765	28.066	5.20438	37.166	6.08121	46.266	0.07469	55.366	-0.02891
0.767	7.42269	9.867	5.71887	18.967	10.4123	28.067	5.20511	37.167	6.16179	46.267	0.03571	55.367	0.012
0.768	7.45496	9.868	5.81548	18.968	10.6702	28.068	5.36693	37.168	6.14572	46.268	0.000911004	55.368	0.05743
0.769	7.55167	9.869	5.87988	18.969	10.767	28.069	5.30322	37.169	6.19409	46.269	-0.03292	55.369	0.10963
0.77	7.58393	9.87	6.0087	18.97	10.7672	28.07	5.43281	37.17	6.23924	46.27	-0.05386	55.37	0.14829
0.771	7.84173	9.871	6.10531	18.971	10.864	28.071	5.46576	37.171	6.2425	46.271	-0.05322	55.371	0.18244
0.772	8.00287	9.872	6.10527	18.972	11.0253	28.072	5.53092	37.172	6.40685	46.272	-0.02809	55.372	0.19823
0.773	7.90627	9.873	6.13744	18.973	11.0899	28.073	5.53164	37.173	6.423	46.273	0.00961	55.373	0.19662
0.774	7.90632	9.874	6.45958	18.974	11.2833	28.074	5.62902	37.174	6.49714	46.274	0.05697	55.374	0.17826
0.775	8.06746	9.875	6.42732	18.975	11.3157	28.075	5.56531	37.175	6.53907	46.275	0.10594	55.375	0.14249
0.776	8.19638	9.876	6.33062	18.976	11.5414	28.076	5.56604	37.176	6.68409	46.276	0.14782	55.376	0.10641
0.777	8.26087	9.877	6.58832	18.977	11.5416	28.077	5.76007	37.177	6.76145	46.277	0.18261	55.377	0.0642
0.778	8.45423	9.878	6.52384	18.978	11.6706	28.078	5.69636	37.178	6.79693	46.278	0.20162	55.378	0.00428
0.779	8.61537	9.879	6.65266	18.979	11.7674	28.079	5.79374	37.179	6.85497	46.279	0.20323	55.379	-0.03696
0.78	8.5832	9.88	6.68484	18.98	11.7354	28.08	5.8589	37.18	6.90978	46.28	0.18841	55.38	-0.06016
0.781	8.87322	9.881	6.78145	18.981	11.9611	28.081	5.9885	37.181	6.99681	46.281	0.1578	55.381	-0.05275
0.782	8.87327	9.882	6.81362	18.982	12.1223	28.082	6.05366	37.182	7.10317	46.282	0.11688	55.382	-0.03921
0.783	8.93776	9.883	7.00688	18.983	12.2192	28.083	6.15105	37.183	7.10321	46.283	0.06855	55.383	-0.00764
0.784	9.00224	9.884	7.00684	18.984	12.2838	28.084	6.34508	37.184	7.14836	46.284	0.02635	55.384	0.03457
0.785	9.09895	9.885	7.07123	18.985	12.3162	28.085	6.24915	37.185	7.18384	46.285	-0.01103	55.385	0.08193
0.786	9.16344	9.886	7.29671	18.986	12.3808	28.086	6.24988	37.186	7.23542	46.286	-0.03261	55.386	0.13187
0.787	9.29236	9.887	7.26445	18.987	12.5742	28.087	6.50835	37.187	7.36112	46.287	-0.03938	55.387	0.16956
0.788	9.4535	9.888	7.36106	18.988	12.671	28.088	6.47686	37.188	7.37082	46.288	-0.03004	55.388	0.19985
0.789	9.45355	9.889	7.42545	18.989	12.8645	28.089	6.5098	37.189	7.43852	46.289	-7.6121e-05	55.389	0.20984
0.79	9.71135	9.89	7.68315	18.99	12.8969	28.09	6.54274	37.19	7.49655	46.29	0.03536	55.39	0.20275
0.791	9.74362	9.891	7.61867	18.991	12.9615	28.091	6.47903	37.191	7.58358	46.291	0.08627	55.391	0.18052
0.792	9.8081	9.892	7.61863	18.992	13.1228	28.092	6.54419	37.192	7.67384	46.292	0.13202	55.392	0.1396
0.793	9.87259	9.893	7.84411	18.993	13.2518	28.093	6.67379	37.193	7.65454	46.293	0.17229	55.393	0.09772
0.794	10.0015	9.894	7.94072	18.994	13.4453	28.094	6.77117	37.194	7.83178	46.294	0.20161	55.394	0.04456
0.795	10.2271	9.895	7.97289	18.995	13.4455	28.095	6.93299	37.195	7.9317	46.295	0.21514	55.395	0.00622
0.796	10.2916	9.896	8.23059	18.996	13.5745	28.096	6.93371	37.196	7.93174	46.296	0.21127	55.396	-0.02439
0.797	10.3561	9.897	8.19833	18.997	13.6713	28.097	6.99888	37.197	8.06388	46.297	0.18904	55.397	-0.03921
0.798	10.4528	9.898	8.19829	18.998	13.8326	28.098	6.93516	37.198	8.00592	46.298	0.16294	55.398	-0.03888
0.799	10.5495	9.899	8.35933	18.999	13.8327	28.099	7.09698	37.199	8.17994	46.299	0.12234	55.399	-0.01794
0.8	10.7106	9.9	8.52038	19	14.0584	28.1	7.2588	37.2	8.25086	46.3	0.05887	55.4	0.01911
0.801	10.7751	9.901	8.39146	19.001	14.1553	28.101	7.29174	37.201	8.30568	46.301	0.01216	55.401	0.05938
0.802	10.904	9.902	8.52029	19.002	14.1876	28.102	7.32469	37.202	8.35727	46.302	-0.01813	55.402	0.11255
0.803	11.0007	9.903	8.74577	19.003	14.3811	28.103	7.35763	37.203	8.33797	46.303	-0.03295	55.403	0.15636
0.804	11.0652	9.904	8.84238	19.004	14.5746	28.104	7.55167	37.204	8.51522	46.304	-0.03199	55.404	0.19342
0.805	11.1942	9.905	8.93899	19.005	14.5103	28.105	7.68126	37.205	8.55392	46.305	-0.01427	55.405	0.21565
0.806	11.3875	9.906	9.16447	19.006	14.8004	28.106	7.58533	37.206	8.65706	46.306	0.01924	55.406	0.2208
0.807	11.4198	9.907	9.22886	19.007	14.7684	28.107	7.6505	37.207	8.80208	46.307	0.06305	55.407	0.2092
0.808	11.5487	9.908	9.29326	19.008	14.9297	28.108	7.71566	37.208	8.78279	46.308	0.11331	55.408	0.18955
0.809	11.6776	9.909	9.35765	19.009	15.0265	28.109	7.7486	37.209	8.88915	46.309	0.15939	55.409	0.14606
0.81	11.7421	9.91	9.3576	19.01	15.22	28.11	7.81376	37.21	9.02451	46.31	0.19934	55.41	0.08678
0.811	12.0321	9.911	9.51865	19.011	15.2201	28.111	7.94336	37.211	9.11798	46.311	0.22318	55.411	0.03394
0.812	12.0644	9.912	9.61526	19.012	15.5103	28.112	7.97631	37.212	9.15346	46.312	0.23059	55.412	-0.00311
0.813	12.1289	9.913	9.61521	19.013	15.6393	28.113	8.00925	37.213	9.23405	46.313	0.21995	55.413	-0.0218
0.814	12.3867	9.914	9.77626	19.014	15.865	28.114	8.10663	37.214	9.27919	46.314	0.18999	55.414	-0.02953
0.815	12.3545	9.915	9.90509	19.015	15.6718	28.115	8.26845	37.215	9.29534	46.315	0.1539	55.415	-0.0218
0.816	12.419	9.916	10.0339	19.016	15.962	28.116	8.33361	37.216	9.49836	46.316	0.1059	55.416	0.00333
0.817	12.6768	9.917	10.0983	19.017	15.9621	28.117	8.43099	37.217	9.46618	46.317	0.06305	55.417	0.04554
0.818	12.7413	9.918	10.2916	19.018	16.1878	28.118	8.52837	37.218	9.56287	46.318	0.02374	55.418	0.08936
0.819	12.838	9.919	10.2271	19.019	16.2847	28.119	8.62575	37.219	9.64024	46.319	-0.00333	55.419	0.14155
0.82	13.1602	9.92	10.4204	19.02	16.4137	28.12	8.56204	37.22	9.68538	46.32	-0.01621	55.42	0.18247
0.821	13.128	9.921	10.517	19.021	16.4783	28.121	8.69164	37.221	9.7563	46.321	-0.0117	55.421	0.21694
0.822	13.1603	9.922	10.4525	19.022	16.6396	28.122	8.69236	37.222	9.86911	46.322	0.01246	55.422	0.23241
0.823	13.3215	9.923	10.7102	19.023	16.7686	28.123	8.75752	37.223	9.98836	46.323	0.05015	55.423	0.23241
0.824	13.6115	9.924	10.7424	19.024	16.8976	28.124	8.8549	37.224	9.99484	46.324	0.09655	55.424	0.21469
0.825	13.676	9.925	11.0323	19.025	17.0589	28.125	9.01672	37.225	10.1109	46.325	0.14455	55.425	0.17957
0.826	13.7727	9.926	11.0322	19.026	17.2202	28.126	8.95301	37.226	10.2752	46.326	0.18837	55.426	0.13833
0.827	13.8371	9.927	11.1611	19.027	17.3492	28.127	9.08261	37.227	10.2849	46.327	0.22284	55.427	0.08969
0.828	14.1916	9.928	11.1932	19.028	17.446	28.128	9.17999	37.228	10.3977	46.328	0.24056	55.428	0.04651
0.829	14.1594	9.929	11.4187	19.029	17.6717	28.129	9.24515	37.229	10.575	46.329	0.24958	55.429	0.01204
0.83	14.3528	9.93	11.4831	19.03	17.7041	28.13	9.34253	37.23	10.6008	46.33	0.2354	55.43	-0.01051
0.831	14.3529	9.931	11.4186	19.031	17.962	28.131	9.47213	37.231	10.7072	46.331	0.19609	55.431	-0.01245
0.832	14.5784	9.932	11.7086	19.032	18.2844	28.132	9.63395	37.232	10.7394	46.332	0.14744	55.432	0.000765188
0.833	14.7718	9.933	11.7085	19.033	18.1879	28.133	9.63467	37.233	10.8425	46.333	0.09783	55.433	0.03202
0.834	14.7396	9.934	11.9018	19.034	18.3813	28.134	9.66762	37.234	10.8651	46.334	0.05465	55.434	0.07519
0.835	14.933	9.935	11.8051	19.035	18.4782	28.135	9.86165	37.235	10.9586	46.335	0.02243	55.435	0.12448
0.836	15.0619	9.936	12.1594	19.036	18.5105	28.136	9.95903	37.236	11.0134	46.336	0.00439	55.436	0.17185
0.837	15.3197	9.937	12.256	19.037	18.6718	28.137	9.92754	37.237	11.0972	46.337	-0.00141	55.437	0.21148
0.838	15.3842	9.938	12.4493	19.038	18.8653	28.138	9.9927	37.238	11.1875	46.338	0.01115	55.438	0.23983
0.839	15.4487	9.939	12.5781	19.039	18.8977	28.139	10.0256	37.239	11.3454	46.339	0.04208	55.439	0.26174
0.84	15.642	9.94	12.6747	19.04	19.1878	28.14	10.123	37.24	11.3938	46.34	0.0801	55.44	0.25529
0.841	15.8032	9.941	12.7391	19.041	19.3813	28.141	10.1882	37.241	11.5162	46.341	0.131	55.441	0.21857
0.842	15.8999	9.942	12.9646	19.042	19.5425	28.142	10.35	37.242	11.5614	46.342	0.17643	55.442	0.17185
0.843	16.2221	9.943	12.8679	19.043	19.6071	28.143	10.2863	37.243	11.6355	46.343	0.21864	55.443	0.12868
0.844	16.2222	9.944	12.9967	19.044	19.8006	28.144	10.4159	37.244	11.7805	46.344	0.24699	55.444	0.09163
0.845	16.5122	9.945	13.2867	19.045	19.833	28.145	10.7066	37.245	11.9223	46.345	0.26019	55.445	0.05168
0.846	16.6089	9.946	13.2866	19.046	20.0587	28.146	10.804	37.246	11.9804	46.346	0.25439	55.446	0.01817
0.847	16.6411	9.947	13.3832	19.047	20.1877	28.147	10.7725	37.247	11.9998	46.347	0.23184	55.447	0.00561
0.848	16.8989	9.948	13.5765	19.048	20.349	28.148	10.8376	37.248	12.119	46.348	0.19769	55.448	0.00625
0.849	16.9957	9.949	13.6409	19.049	20.5425	28.149	10.9028	37.249	12.206	46.349	0.15162	55.449	0.0259
0.85	17.0924	9.95	13.8019	19.05	20.7682	28.15	11.0324	37.25	12.3382	46.35	0.10683	55.45	0.0636
0.851	17.4468	9.951	13.9952	19.051	20.8972	28.151	11.0653	37.251	12.4961	46.351	0.06527	55.451	0.10677
0.852	17.4469	9.952	13.9951	19.052	21.0907	28.152	11.2916	37.252	12.451	46.352	0.03434	55.452	0.15832
0.853	17.5436	9.953	14.124	19.053	21.2197	28.153	11.2279	37.253	12.5735	46.353	0.01887	55.453	0.20408
0.854	17.8658	9.954	14.3495	19.054	21.3165	28.154	11.3253	37.254	12.6508	46.354	0.02016	55.454	0.23984
0.855	17.8014	9.955	14.5427	19.055	21.4456	28.155	11.4549	37.255	12.7218	46.355	0.03981	55.455	0.264
0.856	18.0914	9.956	14.6071	19.056	21.5746	28.156	11.6167	37.256	12.8249	46.356	0.073	55.456	0.2698
0.857	18.1881	9.957	14.8326	19.057	21.8648	28.157	11.6174	37.257	12.8733	46.357	0.11746	55.457	0.25788
0.858	18.3815	9.958	14.8325	19.058	22.0582	28.158	11.6826	37.258	12.999	46.358	0.16836	55.458	0.2305
0.859	18.4782	9.959	14.9614	19.059	22.155	28.159	11.7477	37.259	13.1633	46.359	0.21346	55.459	0.19055
0.86	18.736	9.96	15.0902	19.06	22.3807	28.16	11.8773	37.26	13.2987	46.36	0.25954	55.46	0.14351
0.861	18.8649	9.961	15.1868	19.061	22.5098	28.161	12.0391	37.261	13.3889	46.361	0.28466	55.461	0.0955
0.862	18.9616	9.962	15.4123	19.062	22.7355	28.162	12.1365	37.262	13.3793	46.362	0.28466	55.462	0.06071
0.863	19.0906	9.963	15.4767	19.063	22.8001	28.163	12.2017	37.263	13.6371	46.363	0.26694	55.463	0.03236
0.864	19.3161	9.964	15.7022	19.064	23.0258	28.164	12.3635	37.264	13.5791	46.364	0.23666	55.464	0.02398
0.865	19.5739	9.965	15.831	19.065	23.2192	28.165	12.3642	37.265	13.7982	46.365	0.19832	55.465	0.03268
0.866	19.7029	9.966	15.8954	19.066	23.5416	28.166	12.365	37.266	13.8724	46.366	0.15482	55.466	0.05684
0.867	19.9606	9.967	16.1209	19.067	23.5418	28.167	12.6556	37.267	13.9047	46.367	0.11326	55.467	0.09841
0.868	19.9929	9.968	16.2175	19.068	23.7675	28.168	12.7208	37.268	13.9691	46.368	0.07427	55.468	0.14383
0.869	20.1541	9.969	16.3463	19.069	23.9287	28.169	12.8182	37.269	14.1142	46.369	0.04785	55.469	0.19732
0.87	20.283	9.97	16.4751	19.07	24.09	28.17	12.8833	37.27	14.1786	46.37	0.03754	55.47	0.24532
0.871	20.4763	9.971	16.7006	19.071	24.1224	28.171	12.9807	37.271	14.3301	46.371	0.04592	55.471	0.28495
0.872	20.573	9.972	16.8617	19.072	24.3481	28.172	13.1748	37.272	14.4493	46.372	0.07234	55.472	0.28753
0.873	20.7986	9.973	16.9583	19.073	24.5738	28.173	13.1755	37.273	14.5622	46.373	0.10906	55.473	0.28077
0.874	20.9598	9.974	17.0871	19.074	24.7672	28.174	13.2084	37.274	14.704	46.374	0.15675	55.474	0.26272
0.875	21.2498	9.975	17.3126	19.075	24.9607	28.175	13.3058	37.275	14.7716	46.375	0.20539	55.475	0.23888
0.876	21.3143	9.976	17.377	19.076	25.0575	28.176	13.3387	37.276	14.9328	46.376	0.24921	55.476	0.19829
0.877	21.5076	9.977	17.5058	19.077	25.2832	28.177	13.5328	37.277	15.0198	46.377	0.28272	55.477	0.15286
0.878	21.701	9.978	17.5702	19.078	25.5411	28.178	13.6624	37.278	15.1101	46.378	0.29915	55.478	0.10808
0.879	21.8621	9.979	17.8279	19.079	25.6057	28.179	13.7598	37.279	15.3163	46.379	0.30011	55.479	0.07425
0.88	22.0877	9.98	17.9889	19.08	25.8314	28.18	14.0182	37.28	15.3711	46.38	0.28336	55.48	0.0517
0.881	22.2811	9.981	18.15	19.081	25.9927	28.181	13.9223	37.281	15.5258	46.381	0.25114	55.481	0.04751
0.882	22.4744	9.982	18.311	19.082	26.2506	28.182	14.1486	37.282	15.6386	46.382	0.21215	55.482	0.06104
0.883	22.6356	9.983	18.3432	19.083	26.2508	28.183	14.2137	37.283	15.6709	46.383	0.16544	55.483	0.09101
0.884	22.7645	9.984	18.4398	19.084	26.5731	28.184	14.3755	37.284	15.774	46.384	0.12258	55.484	0.13418
0.885	23.0223	9.985	18.8264	19.085	26.7022	28.185	14.3763	37.285	15.9448	46.385	0.0894	55.485	0.18251
0.886	23.1512	9.986	18.9874	19.086	26.8956	28.186	14.4414	37.286	15.9835	46.386	0.0691	55.486	0.23245
0.887	23.409	9.987	19.0841	19.087	27.0247	28.187	14.6032	37.287	16.164	46.387	0.06588	55.487	0.2724
0.888	23.5379	9.988	19.2129	19.088	27.1537	28.188	14.7006	37.288	16.2284	46.388	0.08005	55.488	0.30204
0.889	23.7635	9.989	19.4706	19.089	27.4761	28.189	14.8302	37.289	16.396	46.389	0.1113	55.489	0.31267
0.89	23.9246	9.99	19.535	19.09	27.7018	28.19	14.8632	37.29	16.5314	46.39	0.15093	55.49	0.31042
0.891	24.118	9.991	19.7282	19.091	27.9275	28.191	14.9605	37.291	16.6345	46.391	0.20989	55.491	0.28883
0.892	24.2147	9.992	19.9215	19.092	28.0565	28.192	15.1224	37.292	16.7924	46.392	0.25983	55.492	0.24952
0.893	24.5047	9.993	20.0826	19.093	28.25	28.193	14.9298	37.293	16.9117	46.393	0.28915	55.493	0.20829
0.894	24.7948	9.994	20.2436	19.094	28.3468	28.194	15.4138	37.294	17.0502	46.394	0.31266	55.494	0.15996
0.895	24.8592	9.995	20.4369	19.095	28.5725	28.195	15.4789	37.295	17.1953	46.395	0.32813	55.495	0.12033
0.896	25.117	9.996	20.4368	19.096	28.766	28.196	15.5441	37.296	17.2469	46.396	0.32619	55.496	0.08811
0.897	25.3426	9.997	20.7267	19.097	29.0561	28.197	15.6093	37.297	17.4563	46.397	0.30267	55.497	0.07394
0.898	25.5038	9.998	20.7911	19.098	29.1529	28.198	15.8355	37.298	17.5208	46.398	0.27013	55.498	0.07523
0.899	25.826	9.999	20.9522	19.099	29.4108	28.199	16.094	37.299	17.6465	46.399	0.22599	55.499	0.09456
0.9	25.8905	10	21.1455	19.1	29.5399	28.2	16.3202	37.3	17.7335	46.4	0.18056	55.5	0.13258
0.901	26.1805	10.001	21.3387	19.101	29.7011	28.201	16.2243	37.301	17.8721	46.401	0.14126	55.501	0.18219
0.902	26.3416	10.002	21.4998	19.102	29.959	28.202	16.3861	37.302	17.9914	46.402	0.11161	55.502	0.23825
0.903	26.5028	10.003	21.8219	19.103	30.2814	28.203	16.5157	37.303	18.0913	46.403	0.09679	55.503	0.26693
0.904	26.7928	10.004	21.9507	19.104	30.4104	28.204	16.6453	37.304	18.217	46.404	0.09905	55.504	0.29625
0.905	26.9539	10.005	21.9829	19.105	30.6361	28.205	16.6783	37.305	18.304	46.405	0.11902	55.505	0.31977
0.906	27.244	10.006	22.2728	19.106	30.7974	28.206	16.679	37.306	18.5006	46.406	0.15349	55.506	0.33684
0.907	27.4695	10.007	22.5305	19.107	30.9586	28.207	16.9697	37.307	18.6424	46.407	0.1986	55.507	0.32815
0.908	27.6629	10.008	22.6271	19.108	31.1199	28.208	17.0671	37.308	18.7326	46.408	0.2495	55.508	0.30044
0.909	27.7918	10.009	22.7882	19.109	31.4422	28.209	17.0356	37.309	18.9227	46.409	0.29332	55.509	0.26113
0.91	28.1463	10.01	22.9492	19.11	31.6357	28.21	17.2296	37.31	19.0549	46.41	0.33101	55.51	0.21635
0.911	28.243	10.011	23.1425	19.111	31.8292	28.211	17.4559	37.311	19.1741	46.411	0.35421	55.511	0.1706
0.912	28.5974	10.012	23.3358	19.112	32.0549	28.212	17.6177	37.312	19.3127	46.412	0.36033	55.512	0.13387
0.913	28.6619	10.013	23.4324	19.113	32.1839	28.213	17.6828	37.313	19.477	46.413	0.3497	55.513	0.10584
0.914	28.9197	10.014	23.6578	19.114	32.2807	28.214	17.9091	37.314	19.5802	46.414	0.32134	55.514	0.09682
0.915	29.2097	10.015	23.9478	19.115	32.4098	28.215	18.0387	37.315	19.693	46.415	0.28719	55.515	0.10294
0.916	29.7897	10.016	24.0444	19.116	32.5066	28.216	18.2649	37.316	19.8026	46.416	0.23854	55.516	0.12775
0.917	29.9831	10.017	24.2376	19.117	32.7001	28.217	18.459	37.317	19.9605	46.417	0.19794	55.517	0.16803
0.918	30.1764	10.018	24.4953	19.118	32.8291	28.218	18.4597	37.318	20.0862	46.418	0.15993	55.518	0.21313
0.919	30.402	10.019	24.6886	19.119	32.8937	28.219	18.4927	37.319	20.2828	46.419	0.13802	55.519	0.26436
0.92	30.692	10.02	24.8819	19.12	32.9583	28.22	18.7189	37.32	20.3794	46.42	0.12803	55.52	0.30592
0.921	30.8531	10.021	25.1396	19.121	33.0551	28.221	18.7519	37.321	20.5116	46.421	0.13866	55.521	0.34104
0.922	31.0143	10.022	25.4295	19.122	33.0875	28.222	19.0103	37.322	20.6598	46.422	0.16475	55.522	0.3578
0.923	31.3043	10.023	25.5905	19.123	33.2488	28.223	19.0433	37.323	20.85	46.423	0.20986	55.523	0.36102
0.924	31.3366	10.024	25.7194	19.124	33.3134	28.224	19.1406	37.324	21.0014	46.424	0.26431	55.524	0.34459
0.925	31.7555	10.025	25.8804	19.125	33.3136	28.225	19.4313	37.325	21.2173	46.425	0.29717	55.525	0.31205
0.926	31.981	10.026	26.1703	19.126	33.7326	28.226	19.5609	37.326	21.3205	46.426	0.3368	55.526	0.26984
0.927	32.1422	10.027	26.3314	19.127	33.8938	28.227	19.5617	37.327	21.517	46.427	0.37417	55.527	0.22345
0.928	32.3678	10.028	26.5246	19.128	33.894	28.228	19.7879	37.328	21.5783	46.428	0.39414	55.528	0.17995
0.929	32.7222	10.029	26.6212	19.129	33.9908	28.229	19.9497	37.329	21.8103	46.429	0.39446	55.529	0.14548
0.93	32.8189	10.03	27.04	19.13	34.0554	28.23	20.0793	37.33	21.849	46.43	0.37932	55.53	0.12293
0.931	33.0767	10.031	27.2655	19.131	34.2489	28.231	20.1445	37.331	21.9908	46.431	0.35	55.531	0.11938
0.932	33.2701	10.032	27.2655	19.132	34.0558	28.232	20.3707	37.332	22.0617	46.432	0.30876	55.532	0.14226
0.933	33.6245	10.033	27.5232	19.133	34.217	28.233	20.6292	37.333	22.1971	46.433	0.26333	55.533	0.17319
0.934	33.7212	10.034	27.7487	19.134	34.2172	28.234	20.6944	37.334	22.2648	46.434	0.22435	55.534	0.2009
0.935	34.1723	10.035	27.9097	19.135	34.2818	28.235	20.9529	37.335	22.3164	46.435	0.19084	55.535	0.24343
0.936	34.2368	10.036	28.1674	19.136	34.3464	28.236	21.0502	37.336	22.4163	46.436	0.17312	55.536	0.29143
0.937	36.4922	10.037	28.3607	19.137	34.3788	28.237	21.2121	37.337	22.5033	46.437	0.1699	55.537	0.33879
0.938	36.75	10.038	28.6506	19.138	34.2823	28.238	21.1806	37.338	22.5324	46.438	0.19213	55.538	0.37069
0.939	36.8789	10.039	28.7472	19.139	34.4757	28.239	21.4712	37.339	22.6709	46.439	0.22531	55.539	0.38294
0.94	37.1367	10.04	29.0694	19.14	34.4437	28.24	21.5364	37.34	22.7129	46.44	0.25559	55.54	0.37843
0.941	37.4589	10.041	29.2626	19.141	34.4761	28.241	21.7304	37.341	22.8096	46.441	0.30263	55.541	0.35748
0.942	37.6201	10.042	29.5203	19.142	34.6373	28.242	21.7634	37.342	22.8483	46.442	0.34709	55.542	0.31947
0.943	37.6523	10.043	29.7136	19.143	34.7342	28.243	21.8285	37.343	22.9739	46.443	0.3893	55.543	0.27791
0.944	37.8457	10.044	29.9391	19.144	34.541	28.244	22.1837	37.344	23.0127	46.444	0.42119	55.544	0.22958
0.945	38.039	10.045	30.1001	19.145	34.6378	28.245	22.2811	37.345	23.1222	46.445	0.43408	55.545	0.19092
0.946	38.2324	10.046	30.3256	19.146	34.7347	28.246	22.4429	37.346	23.1287	46.446	0.42989	55.546	0.15806
0.947	38.2647	10.047	30.5833	19.147	34.7026	28.247	22.6369	37.347	23.1803	46.447	0.40669	55.547	0.14162
0.948	38.4258	10.048	30.8088	19.148	34.7994	28.248	22.8632	37.348	23.1932	46.448	0.3735	55.548	0.14291
0.949	38.4581	10.049	30.9698	19.149	34.8318	28.249	23.025	37.349	23.3222	46.449	0.32904	55.549	0.1616
0.95	38.587	10.05	31.0986	19.15	34.7031	28.25	23.219	37.35	23.1998	46.45	0.28619	55.55	0.1964
0.951	38.6837	10.051	31.453	19.151	34.7999	28.251	23.3164	37.351	23.2836	46.451	0.24849	55.551	0.23893
0.952	38.7482	10.052	31.6785	19.152	34.7357	28.252	23.5426	37.352	23.2965	46.452	0.22143	55.552	0.28854
0.953	38.8127	10.053	31.7429	19.153	34.7681	28.253	23.7367	37.353	23.2643	46.453	0.20951	55.553	0.33655
0.954	38.9094	10.054	32.2261	19.154	34.8327	28.254	23.8985	37.354	23.4093	46.454	0.22014	55.554	0.37263
0.955	38.8772	10.055	32.2905	19.155	34.8006	28.255	24.0603	37.355	23.3965	46.455	0.24591	55.555	0.39744
0.956	39.0706	10.056	32.6126	19.156	34.8652	28.256	24.2543	37.356	23.4932	46.456	0.27394	55.556	0.40453
0.957	38.974	10.057	32.7415	19.157	34.8976	28.257	24.5128	37.357	23.4385	46.457	0.31164	55.557	0.39422
0.958	39.0385	10.058	32.9025	19.158	34.93	28.258	24.6102	37.358	23.5094	46.458	0.35996	55.558	0.36813
0.959	39.0707	10.059	33.2569	19.159	34.9624	28.259	24.7076	37.359	23.5255	46.459	0.40281	55.559	0.32785
0.96	38.9097	10.06	33.3857	19.16	34.8659	28.26	24.9338	37.36	23.4933	46.46	0.44405	55.56	0.28372
0.961	39.0708	10.061	33.5467	19.161	34.9627	28.261	25.1601	37.361	23.6545	46.461	0.46693	55.561	0.23474
0.962	39.3608	10.062	33.8045	19.162	35.0273	28.262	25.2252	37.362	23.6094	46.462	0.47498	55.562	0.19834
0.963	39.2642	10.063	33.8044	19.163	34.8986	28.263	25.4193	37.363	23.6481	46.463	0.46209	55.563	0.16902
0.964	39.1999	10.064	34.1588	19.164	35.0276	28.264	25.71	37.364	23.7094	46.464	0.43503	55.564	0.16934
0.965	39.2644	10.065	34.352	19.165	35.1244	28.265	25.7429	37.365	23.5999	46.465	0.3983	55.565	0.17482
0.966	39.361	10.066	34.4486	19.166	35.0924	28.266	25.9692	37.366	23.6901	46.466	0.35319	55.566	0.18384
0.967	39.3611	10.067	34.6097	19.167	35.0926	28.267	26.0343	37.367	23.7159	46.467	0.3142	55.567	0.21799
0.968	39.4578	10.068	34.7385	19.168	35.1249	28.268	26.1317	37.368	23.7643	46.468	0.27651	55.568	0.26117
0.969	39.3934	10.069	34.8673	19.169	35.0284	28.269	26.1324	37.369	23.687	46.469	0.25621	55.569	0.3227
0.97	39.4901	10.07	37.3803	19.17	34.9964	28.27	26.0365	37.37	23.7193	46.47	0.24815	55.57	0.36555
0.971	39.4257	10.071	37.6702	19.171	35.1577	28.271	26.1661	37.371	23.7354	46.471	0.25911	55.571	0.40067
0.972	39.458	10.072	37.7346	19.172	35.0934	28.272	26.3279	37.372	23.7129	46.472	0.28746	55.572	0.41968
0.973	39.5225	10.073	37.9279	19.173	35.0936	28.273	26.232	37.373	23.7935	46.473	0.32419	55.573	0.42065
0.974	39.4903	10.074	38.0245	19.174	35.1582	28.274	26.2327	37.374	23.713	46.474	0.37316	55.574	0.40196
0.975	39.4582	10.075	38.0889	19.175	35.0939	28.275	26.3945	37.375	23.7227	46.475	0.41955	55.575	0.36975
0.976	39.5226	10.076	38.1855	19.176	35.1585	28.276	26.4275	37.376	23.842	46.476	0.4624	55.576	0.3298
0.977	39.5871	10.077	38.2499	19.177	35.352	28.277	26.5249	37.377	23.8549	46.477	0.49494	55.577	0.28147
0.978	39.6194	10.078	38.4109	19.178	35.191	28.278	26.5578	37.378	23.8646	46.478	0.5104	55.578	0.23572
0.979	39.5872	10.079	38.3787	19.179	35.2879	28.279	26.6552	37.379	23.855	46.479	0.51008	55.579	0.20221
0.98	39.6517	10.08	38.4109	19.18	35.2558	28.28	26.6559	37.38	23.8228	46.48	0.49268	55.58	0.17837
0.981	39.6518	10.081	38.4753	19.181	35.2238	28.281	26.7211	37.381	23.8808	46.481	0.4624	55.581	0.17386
0.982	39.6518	10.082	38.6041	19.182	35.1273	28.282	26.6896	37.382	23.8293	46.482	0.42277	55.582	0.18546
0.983	39.5552	10.083	38.5718	19.183	35.353	28.283	26.7547	37.383	23.9002	46.483	0.37798	55.583	0.21317
0.984	39.6841	10.084	38.604	19.184	35.192	28.284	26.981	37.384	23.8036	46.484	0.33835	55.584	0.2557
0.985	39.6198	10.085	38.6684	19.185	35.2244	28.285	26.7884	37.385	23.8874	46.485	0.31258	55.585	0.30145
0.986	39.7165	10.086	38.6361	19.186	35.1924	28.286	26.8858	37.386	23.9229	46.486	0.29808	55.586	0.35268
0.987	39.6843	10.087	38.7972	19.187	35.1925	28.287	26.8543	37.387	23.8295	46.487	0.29099	55.587	0.39005
0.988	39.6521	10.088	38.7649	19.188	35.2571	28.288	26.8872	37.388	23.9713	46.488	0.29872	55.588	0.42227
0.989	39.5877	10.089	38.7971	19.189	35.2895	28.289	26.888	37.389	23.894	46.489	0.32868	55.589	0.43355
0.99	39.5234	10.09	38.8937	19.19	35.2253	28.29	27.0176	37.39	23.9811	46.49	0.37153	55.59	0.43033
0.991	39.7167	10.091	38.797	19.191	35.2899	28.291	26.9861	37.391	23.907	46.491	0.42372	55.591	0.41067
0.992	39.5879	10.092	38.8936	19.192	35.3867	28.292	26.9224	37.392	23.9973	46.492	0.47012	55.592	0.37298
0.993	39.8135	10.093	38.8291	19.193	35.2902	28.293	26.9553	37.393	23.9812	46.493	0.51232	55.593	0.33174
0.994	39.7813	10.094	39.0546	19.194	35.3548	28.294	27.0205	37.394	23.9748	46.494	0.53745	55.594	0.2818
0.995	39.6202	10.095	38.8612	19.195	35.3872	28.295	26.9245	37.395	24.0006	46.495	0.54712	55.595	0.25409
0.996	39.7492	10.096	39.0223	19.196	35.3551	28.296	27.0864	37.396	24.0264	46.496	0.5426	55.596	0.22091
0.997	39.8137	10.097	38.9578	19.197	35.3553	28.297	27.1837	37.397	23.9942	46.497	0.5178	55.597	0.18869
0.998	39.8137	10.098	39.0544	19.198	35.4843	28.298	27.1522	37.398	24.136	46.498	0.48622	55.598	0.18418
0.999	39.9104	10.099	39.0544	19.199	35.4201	28.299	27.2818	37.399	24.0362	46.499	0.44176	55.599	0.19739
1	39.8138	10.1	39.0543	19.2	35.3558	28.3	27.1859	37.4	24.0491	46.5	0.39923	55.6	0.24153
1.001	39.8783	10.101	39.1509	19.201	35.4526	28.301	27.2189	37.401	24.0298	46.501	0.36121	55.601	0.28438
1.002	39.8783	10.102	39.022	19.202	35.4528	28.302	27.1551	37.402	24.046	46.502	0.33382	55.602	0.33368
1.003	39.814	10.103	39.1508	19.203	35.4207	28.303	27.1881	37.403	24.0331	46.503	0.32158	55.603	0.37878
1.004	39.814	10.104	39.0864	19.204	35.4531	28.304	27.2533	37.404	24.0364	46.504	0.32641	55.604	0.41455
1.005	39.8463	10.105	39.1508	19.205	35.4533	28.305	27.254	37.405	24.0461	46.505	0.34864	55.605	0.44129
1.006	39.8785	10.106	39.2151	19.206	35.3568	28.306	27.1903	37.406	24.0139	46.506	0.38472	55.606	0.44741
1.007	39.8464	10.107	39.1829	19.207	35.5181	28.307	27.2232	37.407	24.0397	46.507	0.43015	55.607	0.43903
1.008	39.8787	10.108	39.2473	19.208	35.4538	28.308	27.1273	37.408	24.1235	46.508	0.47912	55.608	0.41197
1.009	39.8465	10.109	39.2794	19.209	35.3895	28.309	27.2569	37.409	24.0334	46.509	0.52262	55.609	0.3717
1.01	39.7821	10.11	39.3116	19.21	35.5185	28.31	27.2898	37.41	24.0882	46.51	0.55806	55.61	0.32853
1.011	39.8466	10.111	39.1505	19.211	35.4865	28.311	27.2261	37.411	24.0979	46.511	0.57835	55.611	0.28052
1.012	39.9111	10.112	39.3115	19.212	35.6155	28.312	27.3557	37.412	24.1624	46.512	0.58383	55.612	0.2454
1.013	39.9111	10.113	39.4081	19.213	35.519	28.313	27.3564	37.413	24.1785	46.513	0.56933	55.613	0.21512
1.014	39.879	10.114	39.2792	19.214	35.5514	28.314	27.2605	37.414	24.1399	46.514	0.5413	55.614	0.20449
1.015	40.0079	10.115	39.408	19.215	35.5516	28.315	27.3901	37.415	24.1142	46.515	0.50457	55.615	0.20932
1.016	39.9757	10.116	39.4402	19.216	35.5195	28.316	27.423	37.416	24.1625	46.516	0.4614	55.616	0.23026
1.017	40.008	10.117	39.4079	19.217	35.4875	28.317	27.3915	37.417	24.1529	46.517	0.42853	55.617	0.26989
1.018	39.9758	10.118	39.279	19.218	35.5199	28.318	27.3923	37.418	24.1336	46.518	0.38536	55.618	0.31049
1.019	40.0725	10.119	39.3434	19.219	35.52	28.319	27.4252	37.419	24.0596	46.519	0.35797	55.619	0.36301
1.02	39.9759	10.12	39.3756	19.22	35.488	28.32	27.587	37.42	24.1595	46.52	0.34959	55.62	0.4036
1.021	40.0404	10.121	39.4078	19.221	35.5204	28.321	27.4589	37.421	24.0145	46.521	0.36216	55.621	0.43808
1.022	40.0727	10.122	39.3433	19.222	35.5528	28.322	27.3952	37.422	24.1434	46.522	0.39148	55.622	0.45644
1.023	40.0083	10.123	39.5365	19.223	35.5851	28.323	27.4926	37.423	24.1467	46.523	0.42949	55.623	0.45902
1.024	39.9439	10.124	39.4076	19.224	35.4887	28.324	27.3966	37.424	24.1274	46.524	0.47911	55.624	0.44355
1.025	39.9762	10.125	39.4076	19.225	35.521	28.325	27.494	37.425	24.179	46.525	0.52518	55.625	0.41134
1.026	40.1373	10.126	39.472	19.226	35.5212	28.326	27.3659	37.426	24.179	46.526	0.56706	55.626	0.3701
1.027	40.1373	10.127	39.4397	19.227	35.618	28.327	27.3988	37.427	24.221	46.527	0.59606	55.627	0.32435
1.028	40.0408	10.128	39.3752	19.228	35.7148	28.328	27.4962	37.428	24.1856	46.528	0.61184	55.628	0.2786
1.029	40.0408	10.129	39.4074	19.229	35.715	28.329	27.4969	37.429	24.1888	46.529	0.61088	55.629	0.24413
1.03	39.9764	10.13	39.504	19.23	35.6507	28.33	27.401	37.43	24.2275	46.53	0.59154	55.63	0.22028
1.031	40.0409	10.131	39.4718	19.231	35.6831	28.331	27.5306	37.431	24.1986	46.531	0.559	55.631	0.21545
1.032	40.0732	10.132	39.4395	19.232	35.6511	28.332	27.5635	37.432	24.2018	46.532	0.51744	55.632	0.22705
1.033	39.9766	10.133	39.5683	19.233	35.7157	28.333	27.6287	37.433	24.1374	46.533	0.47362	55.633	0.25283
1.034	40.0733	10.134	39.6005	19.234	35.7159	28.334	27.7261	37.434	24.1794	46.534	0.43303	55.634	0.29407
1.035	40.17	10.135	39.6005	19.235	35.716	28.335	27.6623	37.435	24.2181	46.535	0.40113	55.635	0.33788
1.036	41.0399	10.136	39.6326	19.236	35.684	28.336	27.6631	37.436	24.1666	46.536	0.38437	55.636	0.38847
1.037	41.1688	10.137	39.4715	19.237	35.5553	28.337	27.5994	37.437	24.2568	46.537	0.38308	55.637	0.42616
1.038	41.0078	10.138	39.6003	19.238	35.5876	28.338	27.6323	37.438	24.2278	46.538	0.40048	55.638	0.45613
1.039	41.1689	10.139	39.6003	19.239	35.62	28.339	27.6653	37.439	24.2053	46.539	0.43238	55.639	0.4703
1.04	41.0723	10.14	39.5358	19.24	35.8779	28.34	27.5371	37.44	24.2473	46.54	0.47426	55.64	0.46644
1.041	41.008	10.141	39.6324	19.241	35.717	28.341	27.57	37.441	24.2151	46.541	0.52388	55.641	0.4455
1.042	41.2013	10.142	39.6001	19.242	35.6527	28.342	27.603	37.442	24.2796	46.542	0.56737	55.642	0.41521
1.043	41.0725	10.143	39.6001	19.243	35.7173	28.343	27.7326	37.443	24.2667	46.543	0.60603	55.643	0.38267
1.044	41.0725	10.144	39.5678	19.244	35.8142	28.344	27.7333	37.444	24.299	46.544	0.63051	55.644	0.31566
1.045	41.2015	10.145	39.6322	19.245	35.7177	28.345	27.6374	37.445	24.2797	46.545	0.64147	55.645	0.27152
1.046	41.1693	10.146	39.5033	19.246	35.8467	28.346	27.6059	37.446	24.3023	46.546	0.63373	55.646	0.2364
1.047	41.1371	10.147	39.7288	19.247	35.8147	28.347	27.6711	37.447	24.2991	46.547	0.61472	55.647	0.2277
1.048	41.2016	10.148	39.5999	19.248	35.6537	28.348	27.704	37.448	24.3829	46.548	0.57961	55.648	0.22899
1.049	41.2017	10.149	39.5998	19.249	35.815	28.349	27.7047	37.449	24.2927	46.549	0.52419	55.649	0.24446
1.05	41.1695	10.15	39.6964	19.25	35.7507	28.35	27.7054	37.45	24.3411	46.55	0.47715	55.65	0.27861
1.051	41.2662	10.151	39.7286	19.251	35.7509	28.351	27.8028	37.451	24.2735	46.551	0.44525	55.651	0.31985
1.052	41.1374	10.152	39.6641	19.252	35.7833	28.352	27.6747	37.452	24.3089	46.552	0.41787	55.652	0.3685
1.053	41.1374	10.153	39.7285	19.253	35.7834	28.353	27.7076	37.453	24.2864	46.553	0.40852	55.653	0.41361
1.054	41.2986	10.154	39.6962	19.254	35.848	28.354	27.7406	37.454	24.2607	46.554	0.414	55.654	0.4484
1.055	41.3631	10.155	39.7606	19.255	35.6871	28.355	27.7413	37.455	24.2446	46.555	0.43784	55.655	0.47515
1.056	41.2664	10.156	39.7606	19.256	35.7839	28.356	27.7098	37.456	24.351	46.556	0.47231	55.656	0.48062
1.057	41.2665	10.157	39.825	19.257	35.8163	28.357	27.7428	37.457	24.3059	46.557	0.51806	55.657	0.47289
1.058	41.2988	10.158	39.7605	19.258	35.7198	28.358	27.8401	37.458	24.2931	46.558	0.56478	55.658	0.44647
1.059	41.2022	10.159	39.8249	19.259	35.8489	28.359	27.6798	37.459	24.2802	46.559	0.60763	55.659	0.40652
1.06	41.3311	10.16	39.8571	19.26	35.8168	28.36	27.7449	37.46	24.335	46.56	0.64274	55.66	0.36367
1.061	41.3311	10.161	39.7604	19.261	35.9136	28.361	27.5523	37.461	24.406	46.561	0.66143	55.661	0.31599
1.062	41.2345	10.162	39.7603	19.262	35.9138	28.362	27.7464	37.462	24.4382	46.562	0.66433	55.662	0.28055
1.063	41.2668	10.163	39.7925	19.263	35.8495	28.363	27.8115	37.463	24.3706	46.563	0.64951	55.663	0.25059
1.064	41.2024	10.164	39.8569	19.264	35.8497	28.364	27.8123	37.464	24.3803	46.564	0.62115	55.664	0.23899
1.065	41.2991	10.165	39.728	19.265	35.8177	28.365	27.813	37.465	24.3514	46.565	0.58152	55.665	0.24382
1.066	41.3636	10.166	39.8568	19.266	35.9145	28.366	27.8459	37.466	24.374	46.566	0.53738	55.666	0.26541
1.067	41.2992	10.167	39.6957	19.267	35.8502	28.367	27.8467	37.467	24.3386	46.567	0.49743	55.667	0.3044
1.068	41.3637	10.168	39.8889	19.268	35.8182	28.368	27.8474	37.468	24.2967	46.568	0.46006	55.668	0.34499
1.069	41.4282	10.169	39.8567	19.269	35.8828	28.369	27.8803	37.469	24.3096	46.569	0.43847	55.669	0.39686
1.07	41.3316	10.17	39.8888	19.27	35.8829	28.37	27.881	37.47	24.271	46.57	0.43235	55.67	0.43681
1.071	41.5249	10.171	39.7921	19.271	35.8509	28.371	27.8818	37.471	24.3452	46.571	0.44394	55.671	0.47064
1.072	41.3317	10.172	40.0176	19.272	35.9477	28.372	27.8825	37.472	24.3742	46.572	0.47391	55.672	0.4874
1.073	41.364	10.173	39.8887	19.273	35.8512	28.373	27.8188	37.473	24.3162	46.573	0.51128	55.673	0.48772
1.074	41.364	10.174	39.9209	19.274	35.948	28.374	27.8839	37.474	24.4548	46.574	0.55993	55.674	0.47451
1.075	41.3963	10.175	39.953	19.275	36.0126	28.375	27.9169	37.475	24.413	46.575	0.6031	55.675	0.44197
1.076	41.3641	10.176	39.8241	19.276	35.7873	28.376	27.7565	37.476	24.4195	46.576	0.64498	55.676	0.40234
1.077	41.3319	10.177	39.9207	19.277	35.9163	28.377	27.7895	37.477	24.4034	46.577	0.6743	55.677	0.35659
1.078	41.3642	10.178	39.9851	19.278	36.0131	28.378	27.9191	37.478	24.4389	46.578	0.68783	55.678	0.31181
1.079	41.2998	10.179	40.0495	19.279	35.9489	28.379	28.0164	37.479	24.4067	46.579	0.69266	55.679	0.27895
1.08	41.3965	10.18	39.985	19.28	35.8846	28.38	27.985	37.48	24.4357	46.58	0.67172	55.68	0.25543
1.081	41.4932	10.181	39.9205	19.281	35.9814	28.381	27.9857	37.481	24.4261	46.581	0.62984	55.681	0.24963
1.082	41.3966	10.182	39.9527	19.282	36.0138	28.382	27.8253	37.482	24.4197	46.582	0.58344	55.682	0.26284
1.083	41.3322	10.183	39.856	19.283	35.9495	28.383	28.0193	37.483	24.3972	46.583	0.53962	55.683	0.29087
1.084	41.4612	10.184	39.9526	19.284	36.0786	28.384	28.0201	37.484	24.4971	46.584	0.50225	55.684	0.33244
1.085	41.5256	10.185	39.9526	19.285	35.9821	28.385	28.0208	37.485	24.4005	46.585	0.47228	55.685	0.37786
1.086	41.429	10.186	40.017	19.286	35.95	28.386	28.086	37.486	24.436	46.586	0.45617	55.686	0.42845
1.087	41.4935	10.187	40.0491	19.287	35.9824	28.387	28.0867	37.487	24.3812	46.587	0.45649	55.687	0.46485
1.088	41.4614	10.188	40.0813	19.288	35.9826	28.388	28.023	37.488	24.4457	46.588	0.47582	55.688	0.50255
1.089	41.4936	10.189	40.0813	19.289	35.9183	28.389	27.8948	37.489	24.3942	46.589	0.50869	55.689	0.51963
1.09	41.397	10.19	40.1457	19.29	35.9185	28.39	28.0567	37.49	24.4555	46.59	0.55025	55.69	0.49901
1.091	41.6226	10.191	40.049	19.291	36.1442	28.391	27.8963	37.491	24.4555	46.591	0.59857	55.691	0.47162
1.092	41.3649	10.192	40.0489	19.292	36.0799	28.392	27.8648	37.492	24.4588	46.592	0.64336	55.692	0.43296
1.093	41.5261	10.193	40.1133	19.293	36.0478	28.393	28.0588	37.493	24.3911	46.593	0.68202	55.693	0.40107
1.094	41.3972	10.194	40.1133	19.294	36.048	28.394	27.8985	37.494	24.4621	46.594	0.70392	55.694	0.35177
1.095	41.3973	10.195	40.1132	19.295	35.9837	28.395	27.9636	37.495	24.4492	46.595	0.71294	55.695	0.30924
1.096	41.5262	10.196	39.9843	19.296	36.0483	28.396	27.8355	37.496	24.5975	46.596	0.70328	55.696	0.27445
1.097	41.5585	10.197	40.0487	19.297	36.1129	28.397	28.0295	37.497	24.4783	46.597	0.6775	55.697	0.25447
1.098	41.3652	10.198	40.0164	19.298	36.0487	28.398	28.0302	37.498	24.4687	46.598	0.64335	55.698	0.25158
1.099	41.4297	10.199	40.0808	19.299	35.9522	28.399	28.0954	37.499	24.4784	46.599	0.59599	55.699	0.26446
1.1	41.4297	10.2	39.9519	19.3	36.1779	28.4	28.1283	37.5	24.4526	46.6	0.55539	55.7	0.29378
1.101	41.6231	10.201	39.9841	19.301	36.1136	28.401	28.0002	37.501	24.4334	46.601	0.51737	55.701	0.33406
1.102	41.4621	10.202	40.0485	19.302	36.0171	28.402	28.0976	37.502	24.4592	46.602	0.49192	55.702	0.37852
1.103	41.5266	10.203	40.1129	19.303	36.2106	28.403	28.1627	37.503	24.3787	46.603	0.48258	55.703	0.42362
1.104	41.4944	10.204	40.145	19.304	35.953	28.404	28.0346	37.504	24.4141	46.604	0.48773	55.704	0.4581
1.105	41.6878	10.205	40.1772	19.305	36.1465	28.405	28.0353	37.505	24.3884	46.605	0.51318	55.705	0.48258
1.106	41.4945	10.206	40.145	19.306	36.1144	28.406	28.1971	37.506	24.4883	46.606	0.54765	55.706	0.48806
1.107	41.4945	10.207	40.1449	19.307	36.1468	28.407	28.069	37.507	24.5045	46.607	0.59244	55.707	0.47904
1.108	41.4946	10.208	40.1771	19.308	35.9537	28.408	28.0697	37.508	24.5174	46.608	0.64076	55.708	0.4523
1.109	41.688	10.209	40.177	19.309	36.0505	28.409	28.1671	37.509	24.4852	46.609	0.68265	55.709	0.41138
1.11	41.6236	10.21	40.2414	19.31	35.9862	28.41	28.0389	37.51	24.482	46.61	0.71615	55.71	0.36821
1.111	41.5914	10.211	40.0803	19.311	36.0186	28.411	28.0074	37.511	24.5111	46.611	0.73258	55.711	0.31924
1.112	41.4626	10.212	40.1125	19.312	36.1154	28.412	28.0726	37.512	24.5304	46.612	0.73516	55.712	0.28251
1.113	41.4626	10.213	40.2413	19.313	36.18	28.413	28.17	37.513	24.4822	46.613	0.72066	55.713	0.25062
1.114	41.6238	10.214	40.1124	19.314	36.148	28.414	28.0418	37.514	24.5176	46.614	0.69198	55.714	0.23644
1.115	41.6238	10.215	40.1445	19.315	36.1159	28.415	28.2359	37.515	24.4951	46.615	0.65236	55.715	0.23805
1.116	41.5594	10.216	40.1445	19.316	36.1161	28.416	28.1077	37.516	24.5822	46.616	0.60693	55.716	0.25706
1.117	41.5595	10.217	40.08	19.317	36.1163	28.417	28.2373	37.517	24.5113	46.617	0.5673	55.717	0.2925
1.118	41.7528	10.218	40.2088	19.318	36.0842	28.418	28.1092	37.518	24.5629	46.618	0.5325	55.718	0.3331
1.119	41.5274	10.219	40.2088	19.319	36.1166	28.419	28.271	37.519	24.4792	46.619	0.51285	55.719	0.38175
1.12	41.5274	10.22	40.241	19.32	36.149	28.42	28.2073	37.52	24.4792	46.62	0.5093	55.72	0.42106
1.121	41.6241	10.221	40.2087	19.321	36.0525	28.421	28.3369	37.521	24.5405	46.621	0.52154	55.721	0.45424
1.122	41.5597	10.222	40.3053	19.322	36.1171	28.422	28.2087	37.522	24.4986	46.622	0.5515	55.722	0.47196
1.123	41.5598	10.223	40.1442	19.323	35.9884	28.423	28.1772	37.523	24.4858	46.623	0.59017	55.723	0.47228
1.124	41.5921	10.224	40.2086	19.324	36.053	28.424	28.178	37.524	24.4794	46.624	0.6372	55.724	0.45714
1.125	41.5599	10.225	40.273	19.325	36.2142	28.425	28.2109	37.525	24.4762	46.625	0.68875	55.725	0.42428
1.126	41.5599	10.226	40.2407	19.326	36.2789	28.426	28.0828	37.526	24.5213	46.626	0.73128	55.726	0.38208
1.127	41.56	10.227	40.2729	19.327	36.0857	28.427	27.9868	37.527	24.4988	46.627	0.75351	55.727	0.33504
1.128	41.6889	10.228	40.1117	19.328	36.1503	28.428	28.2131	37.528	24.5247	46.628	0.75931	55.728	0.288
1.129	41.5601	10.229	40.1761	19.329	36.2794	28.429	28.2138	37.529	24.6117	46.629	0.75319	55.729	0.2532
1.13	41.6568	10.23	40.1439	19.33	36.1184	28.43	28.279	37.53	24.5827	46.63	0.73708	55.73	0.2255
1.131	41.7213	10.231	40.2083	19.331	36.2797	28.431	28.2797	37.531	24.644	46.631	0.70904	55.731	0.21551
1.132	41.6569	10.232	40.2726	19.332	36.1832	28.432	28.3449	37.532	24.5667	46.632	0.66813	55.732	0.22131
1.133	41.6247	10.233	40.3048	19.333	36.28	28.433	28.2489	37.533	24.5732	46.633	0.62914	55.733	0.24483
1.134	41.6248	10.234	40.337	19.334	36.1513	28.434	28.3141	37.534	24.5313	46.634	0.59563	55.734	0.2851
1.135	41.5926	10.235	40.3047	19.335	36.1837	28.435	28.3148	37.535	24.5958	46.635	0.57308	55.735	0.3373
1.136	41.7215	10.236	40.3691	19.336	36.055	28.436	28.2189	37.536	24.4992	46.636	0.56663	55.736	0.38369
1.137	41.6894	10.237	40.2724	19.337	36.0874	28.437	28.2841	37.537	24.496	46.637	0.5734	55.737	0.40882
1.138	41.4961	10.238	40.3368	19.338	36.2164	28.438	28.3814	37.538	24.4703	46.638	0.59917	55.738	0.43299
1.139	41.6572	10.239	40.3368	19.339	36.2166	28.439	28.2533	37.539	24.5702	46.639	0.63719	55.739	0.44362
1.14	41.6251	10.24	40.4978	19.34	36.0557	28.44	28.2862	37.54	24.5799	46.64	0.68262	55.74	0.44588
1.141	41.5929	10.241	40.3689	19.341	36.1203	28.441	28.2225	37.541	24.6089	46.641	0.73739	55.741	0.4317
1.142	41.7218	10.242	40.24	19.342	36.2493	28.442	28.2232	37.542	24.58	46.642	0.78507	55.742	0.39465
1.143	41.6897	10.243	40.3688	19.343	36.2495	28.443	28.2562	37.543	24.5349	46.643	0.82953	55.743	0.35373
1.144	41.7219	10.244	40.3043	19.344	36.2496	28.444	28.1603	37.544	24.5994	46.644	0.85627	55.744	0.30508
1.145	41.4965	10.245	40.3043	19.345	36.2176	28.445	28.3221	37.545	24.6445	46.645	0.87173	55.745	0.26223
1.146	41.722	10.246	40.3364	19.346	36.2177	28.446	28.2261	37.546	24.5576	46.646	0.86819	55.746	0.22808
1.147	41.7221	10.247	40.3686	19.347	36.2824	28.447	28.4524	37.547	24.5286	46.647	0.84886	55.747	0.20875
1.148	41.7221	10.248	40.2719	19.348	36.3147	28.448	28.3565	37.548	24.5351	46.648	0.8205	55.748	0.20553
1.149	41.8511	10.249	40.433	19.349	36.2827	28.449	28.2928	37.549	24.6093	46.649	0.78216	55.749	0.2181
1.15	41.7544	10.25	40.3363	19.35	36.1218	28.45	28.3579	37.55	24.6641	46.65	0.74511	55.75	0.24806
1.151	41.6578	10.251	40.304	19.351	36.283	28.451	28.3264	37.551	24.6448	46.651	0.71289	55.751	0.28994
1.152	41.7546	10.252	40.4328	19.352	36.1865	28.452	28.4238	37.552	24.5836	46.652	0.69292	55.752	0.33473
1.153	41.6579	10.253	40.3039	19.353	36.2511	28.453	28.4567	37.553	24.5385	46.653	0.68615	55.753	0.37758
1.154	41.658	10.254	40.4005	19.354	36.1869	28.454	28.3286	37.554	24.6578	46.654	0.69678	55.754	0.42043
1.155	41.7225	10.255	40.5294	19.355	36.2515	28.455	28.2971	37.555	24.5966	46.655	0.7203	55.755	0.45297
1.156	41.5937	10.256	40.4327	19.356	36.2838	28.456	28.2978	37.556	24.5548	46.656	0.75767	55.756	0.44202
1.157	41.7226	10.257	40.4326	19.357	36.2196	28.457	28.3308	37.557	24.6096	46.657	0.80471	55.757	0.42688
1.158	41.7226	10.258	40.4648	19.358	36.1875	28.458	28.3637	37.558	24.5838	46.658	0.85175	55.758	0.39949
1.159	41.7871	10.259	40.497	19.359	36.1877	28.459	28.2678	37.559	24.5581	46.659	0.89427	55.759	0.37146
1.16	41.7872	10.26	40.4002	19.36	36.2845	28.46	28.1718	37.56	24.7064	46.66	0.92875	55.76	0.327
1.161	41.755	10.261	40.4646	19.361	36.2525	28.461	28.3014	37.561	24.5711	46.661	0.94904	55.761	0.2761
1.162	41.9161	10.262	40.3357	19.362	36.2848	28.462	28.3988	37.562	24.6871	46.662	0.95355	55.762	0.23872
1.163	41.9484	10.263	40.4323	19.363	36.285	28.463	28.3673	37.563	24.6356	46.663	0.94066	55.763	0.20715
1.164	41.8518	10.264	40.3034	19.364	36.3174	28.464	28.3681	37.564	24.713	46.664	0.91553	55.764	0.19362
1.165	41.8196	10.265	40.3678	19.365	36.3176	28.465	28.2399	37.565	24.6518	46.665	0.88074	55.765	0.19523
1.166	41.723	10.266	40.4	19.366	36.1889	28.466	28.4339	37.566	24.6712	46.666	0.83982	55.766	0.21424
1.167	41.6909	10.267	40.4322	19.367	36.3179	28.467	28.4025	37.567	24.6358	46.667	0.80534	55.767	0.24807
1.168	41.852	10.268	40.3999	19.368	36.3825	28.468	28.4354	37.568	24.5424	46.668	0.7728	55.768	0.28963
1.169	41.8198	10.269	40.4321	19.369	36.3504	28.469	28.5328	37.569	24.5617	46.669	0.75411	55.769	0.33828
1.17	41.9165	10.27	40.4642	19.37	36.254	28.47	28.4691	37.57	24.6133	46.67	0.75121	55.77	0.37952
1.171	41.8199	10.271	40.5286	19.371	36.3186	28.471	28.4054	37.571	24.5618	46.671	0.76281	55.771	0.41142
1.172	41.7555	10.272	40.5286	19.372	36.2543	28.472	28.3739	37.572	24.6327	46.672	0.79857	55.772	0.43301
1.173	41.8845	10.273	40.4319	19.373	36.3511	28.473	28.439	37.573	24.6199	46.673	0.83272	55.773	0.43462
1.174	41.7879	10.274	40.4963	19.374	36.2868	28.474	28.5364	37.574	24.6296	46.674	0.86558	55.774	0.41948
1.175	41.7557	10.275	40.5284	19.375	36.3514	28.475	28.376	37.575	24.6619	46.675	0.89168	55.775	0.38919
1.176	41.9168	10.276	40.5606	19.376	36.3838	28.476	28.3446	37.576	24.6393	46.676	0.91971	55.776	0.34699
1.177	41.8525	10.277	40.3351	19.377	36.2873	28.477	28.2164	37.577	24.649	46.677	0.94226	55.777	0.30188
1.178	41.9814	10.278	40.4639	19.378	36.3197	28.478	28.5071	37.578	24.6813	46.678	0.95354	55.778	0.25291
1.179	41.8848	10.279	40.6249	19.379	36.4488	28.479	28.4112	37.579	24.6652	46.679	0.94774	55.779	0.21683
1.18	41.8848	10.28	40.4638	19.38	36.4167	28.48	28.4441	37.58	24.7007	46.68	0.9255	55.78	0.18944
1.181	41.8527	10.281	40.496	19.381	36.3524	28.481	28.477	37.581	24.646	46.681	0.89522	55.781	0.18139
1.182	41.9494	10.282	40.4637	19.382	36.3204	28.482	28.3811	37.582	24.7556	46.682	0.85623	55.782	0.18976
1.183	41.7883	10.283	40.5603	19.383	36.3205	28.483	28.3819	37.583	24.6944	46.683	0.81789	55.783	0.21361
1.184	41.885	10.284	40.528	19.384	36.3529	28.484	28.447	37.584	24.7492	46.684	0.78052	55.784	0.25259
1.185	41.8529	10.285	40.6247	19.385	36.482	28.485	28.6088	37.585	24.7203	46.685	0.75539	55.785	0.29576
1.186	41.8529	10.286	40.5924	19.386	36.3855	28.486	28.6095	37.586	24.5624	46.686	0.74282	55.786	0.3457
1.187	41.8852	10.287	40.7856	19.387	36.3856	28.487	28.417	37.587	24.6301	46.687	0.74282	55.787	0.38147
1.188	41.9497	10.288	40.5601	19.388	36.418	28.488	28.4821	37.588	24.6559	46.688	0.75989	55.788	0.41336
1.189	42.0142	10.289	40.5278	19.389	36.5149	28.489	28.4184	37.589	24.6656	46.689	0.78663	55.789	0.42625
1.19	41.8853	10.29	40.6566	19.39	36.3539	28.49	28.4836	37.59	24.5948	46.69	0.82046	55.79	0.42335
1.191	41.9176	10.291	40.6244	19.391	36.3219	28.491	28.6454	37.591	24.5755	46.691	0.85655	55.791	0.40305
1.192	41.9499	10.292	40.6566	19.392	36.4509	28.492	28.4206	37.592	24.6045	46.692	0.88844	55.792	0.3689
1.193	41.9821	10.293	40.6887	19.393	36.3867	28.493	28.4213	37.593	24.6755	46.693	0.91486	55.793	0.32638
1.194	42.0144	10.294	40.5598	19.394	36.4513	28.494	28.422	37.594	24.7206	46.694	0.92871	55.794	0.27515
1.195	41.9822	10.295	40.5598	19.395	36.4192	28.495	28.4872	37.595	24.7239	46.695	0.93032	55.795	0.23455
1.196	41.9501	10.296	40.5919	19.396	36.4838	28.496	28.5202	37.596	24.6691	46.696	0.9184	55.796	0.2004
1.197	41.9179	10.297	40.6563	19.397	36.4195	28.497	28.4564	37.597	24.7272	46.697	0.89134	55.797	0.1785
1.198	41.9179	10.298	40.5919	19.398	36.5808	28.498	28.5538	37.598	24.7175	46.698	0.86105	55.798	0.18558
1.199	41.9824	10.299	40.624	19.399	36.4843	28.499	28.3935	37.599	24.7047	46.699	0.81691	55.799	0.19976
1.2	42.1114	10.3	40.5918	19.4	36.4845	28.5	28.5553	37.6	24.6596	46.7	0.78179	55.8	0.21523
1.201	41.9503	10.301	40.5595	19.401	36.4202	28.501	28.4916	37.601	24.6564	46.701	0.74861	55.801	0.2468
1.202	41.9504	10.302	40.6561	19.402	36.4526	28.502	28.6212	37.602	24.5953	46.702	0.72734	55.802	0.29158
1.203	41.9182	10.303	40.4627	19.403	36.4528	28.503	28.5252	37.603	24.721	46.703	0.71864	55.803	0.34861
1.204	41.9505	10.304	40.4949	19.404	36.324	28.504	28.4937	37.604	24.692	46.704	0.72637	55.804	0.38437
1.205	41.9827	10.305	40.6882	19.405	36.4209	28.505	28.5911	37.605	24.6824	46.705	0.74828	55.805	0.41144
1.206	41.8539	10.306	40.6881	19.406	36.421	28.506	28.4952	37.606	24.6695	46.706	0.77502	55.806	0.41949
1.207	41.9506	10.307	40.6237	19.407	36.3568	28.507	28.6248	37.607	24.7308	46.707	0.81465	55.807	0.41176
1.208	41.9829	10.308	40.5914	19.408	36.4536	28.508	28.5288	37.608	24.6793	46.708	0.85041	55.808	0.38792
1.209	41.9829	10.309	40.6236	19.409	36.4215	28.509	28.594	37.609	24.7405	46.709	0.88295	55.809	0.34604
1.21	41.9508	10.31	40.6557	19.41	36.5183	28.51	28.4659	37.61	24.6568	46.71	0.90743	55.81	0.30577
1.211	42.0153	10.311	40.7201	19.411	36.4863	28.511	28.4988	37.611	24.702	46.711	0.91839	55.811	0.25615
1.212	41.9509	10.312	40.5912	19.412	36.4543	28.512	28.4995	37.612	24.7374	46.712	0.91645	55.812	0.21556
1.213	42.0154	10.313	40.5912	19.413	36.4544	28.513	28.5325	37.613	24.7246	46.713	0.89938	55.813	0.18398
1.214	42.1765	10.314	40.5267	19.414	36.5512	28.514	28.6299	37.614	24.6602	46.714	0.87102	55.814	0.16916
1.215	42.0477	10.315	40.6877	19.415	36.5514	28.515	28.5984	37.615	24.7408	46.715	0.83816	55.815	0.1711
1.216	42.0477	10.316	40.7199	19.416	36.5838	28.516	28.5669	37.616	24.7634	46.716	0.80143	55.816	0.18978
1.217	41.9189	10.317	40.591	19.417	36.5195	28.517	28.5998	37.617	24.786	46.717	0.76953	55.817	0.22426
1.218	42.0156	10.318	40.7843	19.418	36.423	28.518	28.6005	37.618	24.6765	46.718	0.74247	55.818	0.26582
1.219	42.0157	10.319	40.7842	19.419	36.2943	28.519	28.6657	37.619	24.7442	46.719	0.73699	55.819	0.31415
1.22	41.9513	10.32	40.8164	19.42	36.4556	28.52	28.6342	37.62	24.6121	46.72	0.7357	55.82	0.357
1.221	42.0158	10.321	40.7197	19.421	36.488	28.521	28.5705	37.621	24.6605	46.721	0.74214	55.821	0.38954
1.222	42.048	10.322	40.7518	19.422	36.3915	28.522	28.6679	37.622	24.6412	46.722	0.75954	55.822	0.4108
1.223	41.9192	10.323	40.6551	19.423	36.4561	28.523	28.5397	37.623	24.7089	46.723	0.78725	55.823	0.41177
1.224	41.9837	10.324	40.8806	19.424	36.5529	28.524	28.5727	37.624	24.7089	46.724	0.82977	55.824	0.39856
1.225	42.016	10.325	40.7517	19.425	36.5209	28.525	28.4123	37.625	24.6349	46.725	0.85941	55.825	0.36828
1.226	42.016	10.326	40.6228	19.426	36.4888	28.526	28.5419	37.626	24.7799	46.726	0.8868	55.826	0.32768
1.227	42.0805	10.327	40.7516	19.427	36.489	28.527	28.5426	37.627	24.6736	46.727	0.90162	55.827	0.27936
1.228	42.0161	10.328	40.7194	19.428	36.6502	28.528	28.6078	37.628	24.7703	46.728	0.90355	55.828	0.23457
1.229	42.1128	10.329	40.6549	19.429	36.4571	28.529	28.6085	37.629	24.7639	46.729	0.89388	55.829	0.19817
1.23	42.0806	10.33	40.7515	19.43	36.4895	28.53	28.577	37.63	24.7156	46.73	0.87036	55.83	0.17078
1.231	42.0163	10.331	40.6548	19.431	36.4896	28.531	28.6422	37.631	24.7736	46.731	0.84201	55.831	0.16112
1.232	42.0163	10.332	40.7192	19.432	36.4576	28.532	28.7074	37.632	24.7705	46.732	0.80625	55.832	0.16949
1.233	42.0486	10.333	40.6547	19.433	36.49	28.533	28.6759	37.633	24.7479	46.733	0.77403	55.833	0.19301
1.234	42.0486	10.334	40.6869	19.434	36.5868	28.534	28.6766	37.634	24.6932	46.734	0.74535	55.834	0.23071
1.235	42.0487	10.335	40.5902	19.435	36.5547	28.535	28.7095	37.635	24.7416	46.735	0.72441	55.835	0.27388
1.236	41.9843	10.336	40.7834	19.436	36.5549	28.536	28.7425	37.636	24.7481	46.736	0.71732	55.836	0.32286
1.237	42.0488	10.337	40.7512	19.437	36.4906	28.537	28.6143	37.637	24.6772	46.737	0.72183	55.837	0.35991
1.238	42.1455	10.338	40.8478	19.438	36.523	28.538	28.7117	37.638	24.7159	46.738	0.7418	55.838	0.39213
1.239	41.9844	10.339	40.7511	19.439	36.5232	28.539	28.7769	37.639	24.7289	46.739	0.76951	55.839	0.4063
1.24	42.0489	10.34	40.7833	19.44	36.5556	28.54	28.6487	37.64	24.7224	46.74	0.80108	55.84	0.40276
1.241	42.1456	10.341	40.8477	19.441	36.5557	28.541	28.7461	37.641	24.7676	46.741	0.8391	55.841	0.38375
1.242	41.9846	10.342	40.7832	19.442	36.6203	28.542	28.4891	37.642	24.7548	46.742	0.8681	55.842	0.34863
1.243	42.0169	10.343	40.8476	19.443	36.5561	28.543	28.6509	37.643	24.7355	46.743	0.89065	55.843	0.3074
1.244	42.178	10.344	40.7509	19.444	36.4596	28.544	28.555	37.644	24.8128	46.744	0.90225	55.844	0.26873
1.245	42.017	10.345	40.783	19.445	36.3631	28.545	28.5879	37.645	24.6711	46.745	0.90128	55.845	0.22878
1.246	42.0492	10.346	40.6863	19.446	36.5566	28.546	28.6531	37.646	24.7839	46.746	0.88903	55.846	0.1782
1.247	42.1137	10.347	40.7507	19.447	36.4601	28.547	28.6216	37.647	24.7775	46.747	0.86165	55.847	0.14888
1.248	42.0816	10.348	40.8473	19.448	36.5569	28.548	28.8156	37.648	24.7969	46.748	0.82717	55.848	0.14244
1.249	42.146	10.349	40.7829	19.449	36.6215	28.549	28.7519	37.649	24.7647	46.749	0.78561	55.849	0.16628
1.25	42.1139	10.35	40.815	19.45	36.5572	28.55	28.6882	37.65	24.7937	46.75	0.75146	55.85	0.19496
1.251	42.0173	10.351	40.9116	19.451	36.5574	28.551	28.9467	37.651	24.7905	46.751	0.71795	55.851	0.23523
1.252	42.2106	10.352	40.8794	19.452	36.622	28.552	28.8185	37.652	24.739	46.752	0.6983	55.852	0.27937
1.253	42.1462	10.353	40.7827	19.453	36.4933	28.553	28.787	37.653	24.7423	46.753	0.69153	55.853	0.32577
1.254	42.1141	10.354	40.8793	19.454	36.5257	28.554	28.82	37.654	24.6811	46.754	0.69894	55.854	0.36282
1.255	42.1141	10.355	40.8792	19.455	36.5903	28.555	28.7563	37.655	24.6779	46.755	0.72052	55.855	0.38891
1.256	42.0175	10.356	40.8792	19.456	36.4938	28.556	28.6603	37.656	24.707	46.756	0.75016	55.856	0.39761
1.257	41.9853	10.357	40.7825	19.457	36.4617	28.557	28.7577	37.657	24.7102	46.757	0.78786	55.857	0.39053
1.258	41.9854	10.358	40.7502	19.458	36.5908	28.558	28.8873	37.658	24.7618	46.758	0.81879	55.858	0.36636
1.259	42.1143	10.359	40.9113	19.459	36.4621	28.559	28.8236	37.659	24.7812	46.759	0.84746	55.859	0.32706
1.26	42.1144	10.36	40.7824	19.46	36.6233	28.56	28.6632	37.66	24.807	46.76	0.86615	55.86	0.28421
1.261	42.1789	10.361	40.879	19.461	36.6235	28.561	28.6317	37.661	24.8038	46.761	0.87259	55.861	0.2333
1.262	42.1467	10.362	40.8145	19.462	36.5914	28.562	28.7935	37.662	24.7974	46.762	0.8684	55.862	0.19529
1.263	42.1467	10.363	40.8789	19.463	36.5594	28.563	28.6654	37.663	24.82	46.763	0.84746	55.863	0.16178
1.264	42.2435	10.364	40.8144	19.464	36.6562	28.564	28.7306	37.664	24.8104	46.764	0.82039	55.864	0.14793
1.265	42.1791	10.365	40.8466	19.465	36.5275	28.565	28.7313	37.665	24.7428	46.765	0.78624	55.865	0.14922
1.266	42.1147	10.366	40.7821	19.466	36.4632	28.566	28.7642	37.666	24.7654	46.766	0.75789	55.866	0.16629
1.267	42.1147	10.367	40.8465	19.467	36.5923	28.567	28.8938	37.667	24.759	46.767	0.73211	55.867	0.2027
1.268	42.1148	10.368	40.8464	19.468	36.5924	28.568	28.8623	37.668	24.8267	46.768	0.70054	55.868	0.24265
1.269	42.0182	10.369	40.8142	19.469	36.5926	28.569	28.7342	37.669	24.8203	46.769	0.68153	55.869	0.29195
1.27	42.1149	10.37	41.0074	19.47	36.4961	28.57	28.7994	37.67	24.7623	46.77	0.67766	55.87	0.33319
1.271	42.1149	10.371	40.7819	19.471	36.5929	28.571	28.8001	37.671	24.7527	46.771	0.6957	55.871	0.36701
1.272	42.2116	10.372	40.9107	19.472	36.5609	28.572	28.6719	37.672	24.7044	46.772	0.7247	55.872	0.3886
1.273	42.1795	10.373	40.9751	19.473	36.5288	28.573	28.8015	37.673	24.7979	46.773	0.75659	55.873	0.39086
1.274	42.1795	10.374	40.8462	19.474	36.6257	28.574	28.77	37.674	24.7657	46.774	0.79332	55.874	0.37894
1.275	42.244	10.375	40.9106	19.475	36.5936	28.575	28.8352	37.675	24.8012	46.775	0.8236	55.875	0.34898
1.276	42.1796	10.376	40.9105	19.476	36.4649	28.576	28.7715	37.676	24.7561	46.776	0.85324	55.876	0.31676
1.277	42.1474	10.377	40.8782	19.477	36.7228	28.577	28.7722	37.677	24.827	46.777	0.86742	55.877	0.27391
1.278	42.2441	10.378	40.9104	19.478	36.5619	28.578	28.6763	37.678	24.8013	46.778	0.87225	55.878	0.21108
1.279	42.1153	10.379	40.8459	19.479	36.6265	28.579	28.8059	37.679	24.7981	46.779	0.86097	55.879	0.16855
1.28	42.2443	10.38	41.0392	19.48	36.5622	28.58	28.9355	37.68	24.9045	46.78	0.83681	55.88	0.13859
1.281	42.2443	10.381	40.8458	19.481	36.6912	28.581	28.8395	37.681	24.8111	46.781	0.80781	55.881	0.14085
1.282	42.0833	10.382	40.878	19.482	36.5303	28.582	28.7758	37.682	24.8272	46.782	0.77076	55.882	0.14794
1.283	42.3088	10.383	40.9424	19.483	36.6594	28.583	28.841	37.683	24.8563	46.783	0.73403	55.883	0.17081
1.284	42.2767	10.384	40.9101	19.484	36.6917	28.584	28.8739	37.684	24.7403	46.784	0.70149	55.884	0.2098
1.285	42.1801	10.385	40.8457	19.485	36.5953	28.585	28.9069	37.685	24.8274	46.785	0.6799	55.885	0.25136
1.286	42.2445	10.386	40.9423	19.486	36.6277	28.586	28.8432	37.686	24.7823	46.786	0.66894	55.886	0.30065
1.287	42.2768	10.387	40.91	19.487	36.6278	28.587	28.8761	37.687	24.7243	46.787	0.67281	55.887	0.33771
1.288	42.2447	10.388	40.9744	19.488	36.5958	28.588	28.9091	37.688	24.7469	46.788	0.69021	55.888	0.36992
1.289	42.1158	10.389	41.0066	19.489	36.5959	28.589	28.8453	37.689	24.7502	46.789	0.71727	55.889	0.38507
1.29	42.1803	10.39	40.9099	19.49	36.5961	28.59	28.7816	37.69	24.7953	46.79	0.75239	55.89	0.3841
1.291	42.1804	10.391	41.0065	19.491	36.6607	28.591	28.7824	37.691	24.8534	46.791	0.78654	55.891	0.36509
1.292	42.2771	10.392	40.942	19.492	36.6609	28.592	28.9442	37.692	24.7922	46.792	0.8165	55.892	0.32965
1.293	42.3416	10.393	40.9419	19.493	36.5644	28.593	28.7838	37.693	24.8438	46.793	0.83905	55.893	0.29035
1.294	42.1483	10.394	41.0386	19.494	36.6934	28.594	28.7845	37.694	24.7182	46.794	0.84904	55.894	0.24041
1.295	42.245	10.395	40.9741	19.495	36.6291	28.595	28.8175	37.695	24.8374	46.795	0.84807	55.895	0.19853
1.296	42.2128	10.396	40.9418	19.496	36.5971	28.596	28.8826	37.696	24.8503	46.796	0.83357	55.896	0.16277
1.297	42.1807	10.397	40.8773	19.497	36.6939	28.597	29.0445	37.697	24.8021	46.797	0.80651	55.897	0.14086
1.298	42.3096	10.398	40.9417	19.498	36.6941	28.598	28.9163	37.698	24.8923	46.798	0.77558	55.898	0.13731
1.299	42.2774	10.399	40.9417	19.499	36.7265	28.599	28.7882	37.699	24.8666	46.799	0.73466	55.899	0.1473
1.3	42.2452	10.4	40.8128	19.5	36.63	28.6	28.95	37.7	24.9021	46.8	0.70147	55.9	0.17662
1.301	42.2453	10.401	40.9416	19.501	36.6624	28.601	29.0151	37.701	24.8634	46.801	0.66829	55.901	0.21722
1.302	42.3098	10.402	40.9738	19.502	36.6947	28.602	28.9837	37.702	24.8087	46.802	0.64895	55.902	0.262
1.303	42.3098	10.403	40.9415	19.503	36.6305	28.603	28.8877	37.703	24.7959	46.803	0.6438	55.903	0.31001
1.304	42.1488	10.404	40.9737	19.504	36.534	28.604	28.9529	37.704	24.7347	46.804	0.65153	55.904	0.34448
1.305	42.2455	10.405	40.9092	19.505	36.5664	28.605	28.9536	37.705	24.8249	46.805	0.67537	55.905	0.37316
1.306	42.2133	10.406	40.9414	19.506	36.5665	28.606	28.7932	37.706	24.7444	46.806	0.70308	55.906	0.38186
1.307	42.2456	10.407	41.1668	19.507	36.5667	28.607	28.9228	37.707	24.8411	46.807	0.74174	55.907	0.38572
1.308	42.1812	10.408	40.9735	19.508	36.6957	28.608	28.8913	37.708	24.8218	46.808	0.77653	55.908	0.36414
1.309	42.2457	10.409	40.9734	19.509	36.6637	28.609	28.9565	37.709	24.8122	46.809	0.80875	55.909	0.30872
1.31	42.2135	10.41	40.909	19.51	36.7283	28.61	28.9572	37.71	24.8284	46.81	0.83001	55.91	0.26007
1.311	42.278	10.411	40.9734	19.511	36.6962	28.611	28.9257	37.711	24.8993	46.811	0.83936	55.911	0.20917
1.312	42.2136	10.412	41.07	19.512	36.6642	28.612	28.9265	37.712	24.8897	46.812	0.8342	55.912	0.18178
1.313	42.2781	10.413	40.941	19.513	36.8254	28.613	28.895	37.713	24.8575	46.813	0.82131	55.913	0.14828
1.314	42.3104	10.414	41.1021	19.514	36.7934	28.614	28.9601	37.714	24.9091	46.814	0.79682	55.914	0.13185
1.315	42.3427	10.415	41.102	19.515	36.7613	28.615	28.9931	37.715	24.8833	46.815	0.75333	55.915	0.13281
1.316	42.2783	10.416	40.9731	19.516	36.6649	28.616	28.8971	37.716	24.7867	46.816	0.70758	55.916	0.15021
1.317	42.3428	10.417	40.9731	19.517	36.5684	28.617	29.059	37.717	24.8158	46.817	0.6702	55.917	0.18501
1.318	42.2139	10.418	41.0375	19.518	36.7296	28.618	29.0597	37.718	24.8061	46.818	0.64217	55.918	0.22593
1.319	42.3106	10.419	41.0052	19.519	36.6653	28.619	29.0604	37.719	24.8223	46.819	0.62767	55.919	0.27329
1.32	42.3429	10.42	41.1018	19.52	36.6655	28.62	28.9645	37.72	24.7933	46.82	0.62767	55.92	0.31614
1.321	42.2463	10.421	41.0051	19.521	36.7623	28.621	28.933	37.721	24.8675	46.821	0.64217	55.921	0.35061
1.322	42.3108	10.422	41.1984	19.522	36.8269	28.622	28.9659	37.722	24.8031	46.822	0.66859	55.922	0.37317
1.323	42.3108	10.423	41.1017	19.523	36.6338	28.623	28.9667	37.723	24.9159	46.823	0.70113	55.923	0.37671
1.324	42.4076	10.424	41.1016	19.524	36.6662	28.624	28.903	37.724	24.8031	46.824	0.7414	55.924	0.36382
1.325	42.3109	10.425	41.1016	19.525	36.6664	28.625	28.8392	37.725	24.8193	46.825	0.77426	55.925	0.33483
1.326	42.311	10.426	41.0693	19.526	36.7309	28.626	28.7755	37.726	24.7871	46.826	0.80551	55.926	0.29423
1.327	42.2788	10.427	41.1982	19.527	36.6345	28.627	28.9051	37.727	24.8194	46.827	0.82291	55.927	0.24881
1.328	42.3433	10.428	41.1337	19.528	36.7635	28.628	28.9381	37.728	24.8355	46.828	0.82806	55.928	0.20209
1.329	42.4078	10.429	41.0048	19.529	36.7637	28.629	29.0355	37.729	24.8581	46.829	0.82001	55.929	0.16504
1.33	42.3112	10.43	41.0369	19.53	36.6672	28.63	28.9395	37.73	24.9033	46.83	0.7952	55.93	0.13637
1.331	42.3757	10.431	41.0047	19.531	36.9251	28.631	28.9402	37.731	24.8872	46.831	0.76491	55.931	0.1267
1.332	42.3435	10.432	40.8435	19.532	36.7642	28.632	29.0698	37.732	24.8421	46.832	0.72528	55.932	0.13282
1.333	42.408	10.433	41.0368	19.533	36.861	28.633	29.0706	37.733	24.8905	46.833	0.68984	55.933	0.15505
1.334	42.4081	10.434	41.0045	19.534	36.7323	28.634	29.1035	37.734	24.868	46.834	0.65504	55.934	0.19372
1.335	42.3115	10.435	41.0367	19.535	36.7647	28.635	29.0076	37.735	24.8036	46.835	0.63185	55.935	0.23592
1.336	42.4081	10.436	41.1011	19.536	36.6682	28.636	29.0083	37.736	24.7907	46.836	0.62089	55.936	0.28489
1.337	42.3115	10.437	41.0366	19.537	36.7328	28.637	28.9768	37.737	24.8423	46.837	0.62411	55.937	0.32259
1.338	42.3438	10.438	41.1332	19.538	36.7007	28.638	29.042	37.738	24.6813	46.838	0.64312	55.938	0.36609
1.339	42.4083	10.439	41.1976	19.539	36.572	28.639	29.0105	37.739	24.8231	46.839	0.67179	55.939	0.38123
1.34	42.215	10.44	41.0687	19.54	36.5722	28.64	29.0434	37.74	24.7587	46.84	0.70723	55.94	0.36673
1.341	42.3762	10.441	41.1331	19.541	36.7012	28.641	28.9475	37.741	24.8618	46.841	0.74493	55.941	0.34386
1.342	42.3762	10.442	41.0042	19.542	36.7981	28.642	28.9482	37.742	24.907	46.842	0.77747	55.942	0.30552
1.343	42.2796	10.443	41.0363	19.543	36.7338	28.643	28.8201	37.743	24.8748	46.843	0.80453	55.943	0.27588
1.344	42.4085	10.444	41.0363	19.544	36.7339	28.644	28.9497	37.744	24.8974	46.844	0.8187	55.944	0.22787
1.345	42.473	10.445	41.0685	19.545	36.7341	28.645	28.9182	37.745	24.8459	46.845	0.81806	55.945	0.18438
1.346	42.4731	10.446	41.1651	19.546	36.8631	28.646	29.0478	37.746	24.9007	46.846	0.80292	55.946	0.15023
1.347	42.3765	10.447	41.1973	19.547	36.7667	28.647	29.0163	37.747	24.8621	46.847	0.77521	55.947	0.12735
1.348	42.3443	10.448	41.165	19.548	36.7024	28.648	29.017	37.748	24.8524	46.848	0.74267	55.948	0.12252
1.349	42.4732	10.449	41.0683	19.549	36.8636	28.649	28.9855	37.749	24.8911	46.849	0.70336	55.949	0.13315
1.35	42.5055	10.45	41.0682	19.55	36.7349	28.65	29.0507	37.75	24.8042	46.85	0.6676	55.95	0.16247
1.351	42.4089	10.451	41.1004	19.551	36.6384	28.651	29.0836	37.751	24.8622	46.851	0.63505	55.951	0.20146
1.352	42.4734	10.452	41.1326	19.552	36.7675	28.652	29.0844	37.752	24.8655	46.852	0.61572	55.952	0.24528
1.353	42.4412	10.453	41.1326	19.553	36.7677	28.653	29.0206	37.753	24.7785	46.853	0.61057	55.953	0.29489
1.354	42.4413	10.454	41.1325	19.554	36.6067	28.654	29.0858	37.754	24.8172	46.854	0.61959	55.954	0.32969
1.355	42.4413	10.455	41.1325	19.555	36.8002	28.655	29.0865	37.755	24.8656	46.855	0.64343	55.955	0.35772
1.356	42.3769	10.456	41.1324	19.556	36.8004	28.656	28.9906	37.756	24.8367	46.856	0.67307	55.956	0.36803
1.357	42.377	10.457	41.0679	19.557	36.8005	28.657	29.088	37.757	24.8592	46.857	0.71108	55.957	0.36191
1.358	42.4093	10.458	41.1001	19.558	36.8007	28.658	28.992	37.758	24.8142	46.858	0.74556	55.958	0.34032
1.359	42.3771	10.459	41.2934	19.559	36.8331	28.659	29.1539	37.759	24.8722	46.859	0.78422	55.959	0.3007
1.36	42.3771	10.46	41.1967	19.56	36.8333	28.66	29.0902	37.76	24.7917	46.86	0.80999	55.96	0.25978
1.361	42.4094	10.461	41.0033	19.561	36.7368	28.661	29.0587	37.761	24.9303	46.861	0.81128	55.961	0.20823
1.362	42.345	10.462	41.1322	19.562	36.8336	28.662	29.0594	37.762	24.9368	46.862	0.80032	55.962	0.16892
1.363	42.4095	10.463	41.0354	19.563	36.7693	28.663	29.0601	37.763	24.9465	46.863	0.77745	55.963	0.13638
1.364	42.474	10.464	41.1643	19.564	36.8017	28.664	29.1253	37.764	24.8982	46.864	0.75199	55.964	0.11899
1.365	42.3452	10.465	41.0998	19.565	36.7374	28.665	29.0616	37.765	24.8628	46.865	0.7172	55.965	0.11963
1.366	42.5063	10.466	41.2286	19.566	36.9309	28.666	29.0301	37.766	24.8242	46.866	0.68111	55.966	0.13639
1.367	42.4097	10.467	41.0997	19.567	36.8022	28.667	29.1274	37.767	24.8113	46.867	0.64213	55.967	0.17054
1.368	42.442	10.468	41.1319	19.568	36.7057	28.668	29.1282	37.768	24.8242	46.868	0.61635	55.968	0.20985
1.369	42.5065	10.469	41.0996	19.569	36.8348	28.669	29.1289	37.769	24.8082	46.869	0.60314	55.969	0.26011
1.37	42.3454	10.47	41.1318	19.57	36.8027	28.67	29.1941	37.77	24.7599	46.87	0.60121	55.97	0.31294
1.371	42.4421	10.471	41.1317	19.571	36.8029	28.671	29.1626	37.771	24.9049	46.871	0.6157	55.971	0.34065
1.372	42.3133	10.472	41.1639	19.572	36.7708	28.672	29.0989	37.772	24.8502	46.872	0.64373	55.972	0.35386
1.373	42.4422	10.473	41.2927	19.573	36.771	28.673	29.0674	37.773	24.8631	46.873	0.67724	55.973	0.35096
1.374	42.3456	10.474	41.1316	19.574	36.7711	28.674	29.1003	37.774	24.8922	46.874	0.71558	55.974	0.33776
1.375	42.4423	10.475	41.0993	19.575	36.9002	28.675	29.0366	37.775	24.8793	46.875	0.74941	55.975	0.32132
1.376	42.4424	10.476	41.2926	19.576	36.7715	28.676	28.9729	37.776	24.8793	46.876	0.78066	55.976	0.28105
1.377	42.4424	10.477	41.1637	19.577	36.7394	28.677	29.1025	37.777	24.8987	46.877	0.79805	55.977	0.23595
1.378	42.4747	10.478	41.1959	19.578	36.7396	28.678	29.071	37.778	24.873	46.878	0.80224	55.978	0.18859
1.379	42.6036	10.479	41.1314	19.579	36.8686	28.679	29.0395	37.779	24.9052	46.879	0.79225	55.979	0.15186
1.38	42.4748	10.48	41.1313	19.58	36.8044	28.68	29.1047	37.78	24.931	46.88	0.76648	55.98	0.1219
1.381	42.4749	10.481	41.0991	19.581	36.9656	28.681	29.2343	37.781	24.9311	46.881	0.73683	55.981	0.11191
1.382	42.5071	10.482	41.1635	19.582	36.7403	28.682	29.0739	37.782	24.8538	46.882	0.69914	55.982	0.11706
1.383	42.5716	10.483	41.2601	19.583	36.8693	28.683	29.1713	37.783	24.9344	46.883	0.66692	55.983	0.1393
1.384	42.3783	10.484	41.26	19.584	36.805	28.684	29.2687	37.784	24.9022	46.884	0.63792	55.984	0.17667
1.385	42.4428	10.485	41.1955	19.585	36.773	28.685	29.1727	37.785	24.8378	46.885	0.61988	55.985	0.21823
1.386	42.6362	10.486	41.1633	19.586	36.6765	28.686	29.2057	37.786	24.8701	46.886	0.61408	55.986	0.26881
1.387	42.4751	10.487	41.2277	19.587	36.8055	28.687	29.1097	37.787	24.8282	46.887	0.61923	55.987	0.30844
1.388	42.443	10.488	41.1632	19.588	36.7413	28.688	29.2071	37.788	24.8315	46.888	0.64146	55.988	0.34034
1.389	42.5397	10.489	41.3565	19.589	36.8059	28.689	29.2078	37.789	24.838	46.889	0.66885	55.989	0.3571
1.39	42.3786	10.49	41.2597	19.59	36.806	28.69	29.0797	37.79	24.8155	46.89	0.70332	55.99	0.35645
1.391	42.6042	10.491	41.1953	19.591	36.8062	28.691	29.016	37.791	24.9186	46.891	0.74391	55.991	0.34002
1.392	42.4432	10.492	41.2919	19.592	36.8708	28.692	29.0489	37.792	24.9412	46.892	0.77516	55.992	0.30555
1.393	42.411	10.493	41.2596	19.593	36.8065	28.693	28.9852	37.793	25.0089	46.893	0.78225	55.993	0.26495
1.394	42.5399	10.494	41.2596	19.594	36.9678	28.694	29.0182	37.794	24.8833	46.894	0.78837	55.994	0.21791
1.395	42.4433	10.495	41.2918	19.595	36.8713	28.695	29.1155	37.795	24.9445	46.895	0.78902	55.995	0.17249
1.396	42.54	10.496	41.1951	19.596	36.9359	28.696	29.1807	37.796	24.9704	46.896	0.77419	55.996	0.13673
1.397	42.5723	10.497	41.195	19.597	36.8716	28.697	29.0848	37.797	24.8673	46.897	0.74648	55.997	0.11353
1.398	42.5401	10.498	41.0661	19.598	36.8074	28.698	29.1499	37.798	24.935	46.898	0.71588	55.998	0.10805
1.399	42.5724	10.499	41.2271	19.599	36.7109	28.699	29.2473	37.799	24.8867	46.899	0.67915	55.999	0.11868
1.4	42.5725	10.5	41.1304	19.6	36.8721	28.7	29.2158	37.8	24.8932	46.9	0.64757	56	0.15606
1.401	42.4114	10.501	41.3559	19.601	36.7434	28.701	29.1521	37.801	24.9512	46.901	0.62244	56.001	0.19955
1.402	42.4759	10.502	41.227	19.602	36.9047	28.702	29.2495	37.802	24.8675	46.902	0.60762	56.002	0.22758
1.403	42.4759	10.503	41.227	19.603	36.8404	28.703	29.2824	37.803	24.8933	46.903	0.60343	56.003	0.26882
1.404	42.6371	10.504	41.1947	19.604	36.7117	28.704	29.1865	37.804	24.8579	46.904	0.6147	56.004	0.30201
1.405	42.5727	10.505	41.2591	19.605	36.873	28.705	29.155	37.805	24.8547	46.905	0.63983	56.005	0.34389
1.406	42.4439	10.506	41.1624	19.606	36.8087	28.706	29.1235	37.806	24.8644	46.906	0.6698	56.006	0.35485
1.407	42.5084	10.507	41.1945	19.607	36.9055	28.707	29.2209	37.807	24.829	46.907	0.70652	56.007	0.34969
1.408	42.5729	10.508	41.3234	19.608	36.8735	28.708	29.1894	37.808	24.8323	46.908	0.73777	56.008	0.32682
1.409	42.5407	10.509	41.2911	19.609	36.8092	28.709	29.2868	37.809	24.8742	46.909	0.76613	56.009	0.28848
1.41	42.5407	10.51	41.2589	19.61	36.8416	28.71	28.9975	37.81	24.8485	46.91	0.78352	56.01	0.24789
1.411	42.6375	10.511	41.1944	19.611	36.9706	28.711	29.1271	37.811	25.0032	46.911	0.78997	56.011	0.19666
1.412	42.5731	10.512	41.2265	19.612	36.9386	28.712	29.0956	37.812	24.9452	46.912	0.78191	56.012	0.15735
1.413	42.6053	10.513	41.3876	19.613	36.8421	28.713	29.2252	37.813	24.9324	46.913	0.75968	56.013	0.12385
1.414	42.6698	10.514	41.2587	19.614	36.7778	28.714	29.2582	37.814	24.9646	46.914	0.73229	56.014	0.10548
1.415	42.541	10.515	41.3231	19.615	36.9068	28.715	29.2267	37.815	24.9454	46.915	0.6946	56.015	0.10613
1.416	42.6699	10.516	41.2264	19.616	36.8426	28.716	29.2274	37.816	24.9261	46.916	0.65787	56.016	0.12224
1.417	42.6055	10.517	41.2585	19.617	36.8427	28.717	29.2281	37.817	24.8423	46.917	0.62468	56.017	0.15607
1.418	42.6056	10.518	41.2263	19.618	36.9073	28.718	29.0678	37.818	24.8681	46.918	0.59762	56.018	0.1957
1.419	42.5412	10.519	41.3229	19.619	36.9719	28.719	29.1974	37.819	24.8488	46.919	0.58408	56.019	0.24306
1.42	42.509	10.52	41.2584	19.62	36.8432	28.72	29.2625	37.82	24.8521	46.92	0.58151	56.02	0.28752
1.421	42.6379	10.521	41.2584	19.621	36.9078	28.721	29.2633	37.821	24.9037	46.921	0.5989	56.021	0.32232
1.422	42.4769	10.522	41.3227	19.622	36.908	28.722	29.2318	37.822	24.8747	46.922	0.62564	56.022	0.34551
1.423	42.5092	10.523	41.3227	19.623	36.876	28.723	29.1036	37.823	24.9489	46.923	0.65915	56.023	0.35099
1.424	42.5737	10.524	41.3871	19.624	36.8439	28.724	29.2332	37.824	24.8942	46.924	0.69716	56.024	0.34004
1.425	42.5737	10.525	41.3226	19.625	36.7474	28.725	29.2017	37.825	24.8974	46.925	0.73067	56.025	0.31233
1.426	42.5738	10.526	41.3226	19.626	36.8764	28.726	29.2347	37.826	24.9265	46.926	0.76063	56.026	0.27303
1.427	42.5416	10.527	41.3547	19.627	36.8122	28.727	29.2998	37.827	24.8846	46.927	0.77545	56.027	0.22663
1.428	42.5094	10.528	41.3225	19.628	36.9412	28.728	29.2361	37.828	24.9587	46.928	0.77932	56.028	0.17863
1.429	42.5739	10.529	41.3224	19.629	36.9736	28.729	29.1402	37.829	24.8847	46.929	0.76707	56.029	0.14287
1.43	42.7351	10.53	41.2257	19.63	36.9093	28.73	29.1731	37.83	24.9008	46.93	0.74259	56.03	0.11226
1.431	42.6062	10.531	41.3223	19.631	36.8773	28.731	29.2705	37.831	24.9846	46.931	0.71037	56.031	0.10163
1.432	42.6385	10.532	41.2579	19.632	36.9419	28.732	29.239	37.832	24.917	46.932	0.66977	56.032	0.11548
1.433	42.5097	10.533	41.3222	19.633	36.7165	28.733	29.272	37.833	25.0105	46.933	0.6324	56.033	0.139
1.434	42.3809	10.534	41.29	19.634	36.8778	28.734	29.3049	37.834	24.872	46.934	0.59986	56.034	0.16091
1.435	42.6709	10.535	41.3222	19.635	36.9746	28.735	29.3056	37.835	24.8946	46.935	0.5773	56.035	0.19571
1.436	42.6065	10.536	41.3221	19.636	36.8137	28.736	29.3064	37.836	24.943	46.936	0.56635	56.036	0.245
1.437	42.5743	10.537	41.3221	19.637	36.8139	28.737	29.3393	37.837	24.8174	46.937	0.57182	56.037	0.2943
1.438	42.7032	10.538	41.2254	19.638	37.0073	28.738	29.2112	37.838	24.8464	46.938	0.59437	56.038	0.32813
1.439	42.4778	10.539	41.322	19.639	36.9108	28.739	29.3408	37.839	24.9044	46.939	0.63014	56.039	0.34585
1.44	42.7033	10.54	41.4186	19.64	36.8466	28.74	29.277	37.84	24.8594	46.94	0.67105	56.04	0.34585
1.441	42.7034	10.541	41.2574	19.641	37.04	28.741	29.2133	37.841	24.8884	46.941	0.69328	56.041	0.32909
1.442	42.5746	10.542	41.2252	19.642	37.008	28.742	29.1819	37.842	24.9658	46.942	0.72357	56.042	0.29752
1.443	42.639	10.543	41.3218	19.643	37.0082	28.743	29.1181	37.843	25.0174	46.943	0.75514	56.043	0.25467
1.444	42.6391	10.544	41.2895	19.644	36.9117	28.744	29.2155	37.844	24.9884	46.944	0.76964	56.044	0.20731
1.445	42.6392	10.545	41.2895	19.645	36.944	28.745	29.2162	37.845	24.9627	46.945	0.76738	56.045	0.16349
1.446	42.6714	10.546	41.3217	19.646	37.0087	28.746	29.3136	37.846	24.9401	46.946	0.74966	56.046	0.12934
1.447	42.607	10.547	41.2572	19.647	36.9766	28.747	29.2177	37.847	24.8854	46.947	0.72388	56.047	0.10325
1.448	42.6715	10.548	41.1283	19.648	36.9123	28.748	29.1862	37.848	24.9338	46.948	0.6878	56.048	0.09552
1.449	42.736	10.549	41.2571	19.649	36.9125	28.749	29.348	37.849	24.9467	46.949	0.64849	56.049	0.10744
1.45	42.6716	10.55	41.2893	19.65	36.9771	28.75	29.381	37.85	24.9661	46.95	0.61273	56.05	0.13418
1.451	42.7039	10.551	41.257	19.651	36.9773	28.751	29.1562	37.851	24.9532	46.951	0.58083	56.051	0.17445
1.452	42.6073	10.552	41.3536	19.652	36.913	28.752	29.3502	37.852	24.9114	46.952	0.56247	56.052	0.21859
1.453	42.6073	10.553	41.3213	19.653	36.8809	28.753	29.3509	37.853	24.963	46.953	0.56569	56.053	0.26756
1.454	42.6396	10.554	41.3213	19.654	36.7522	28.754	29.4161	37.854	24.9244	46.954	0.5731	56.054	0.30365
1.455	42.6397	10.555	41.4179	19.655	36.9457	28.755	29.3524	37.855	24.9308	46.955	0.5921	56.055	0.33361
1.456	42.4786	10.556	41.3534	19.656	36.8814	28.756	29.2564	37.856	24.8342	46.956	0.61949	56.056	0.34392
1.457	42.5753	10.557	41.45	19.657	36.8494	28.757	29.2572	37.857	24.8504	46.957	0.65847	56.057	0.33974
1.458	42.5754	10.558	41.3533	19.658	36.8818	28.758	29.3223	37.858	24.9503	46.958	0.69713	56.058	0.31976
1.459	42.7687	10.559	41.3533	19.659	36.8497	28.759	29.2586	37.859	24.9471	46.959	0.73257	56.059	0.27981
1.46	42.7688	10.56	41.4821	19.66	36.9788	28.76	29.1305	37.86	24.9182	46.96	0.75351	56.06	0.23793
1.461	42.64	10.561	41.4176	19.661	36.8823	28.761	29.2923	37.861	24.9891	46.961	0.76221	56.061	0.18831
1.462	42.6722	10.562	41.4498	19.662	37.0435	28.762	29.293	37.862	24.9343	46.962	0.75448	56.062	0.14933
1.463	42.6723	10.563	41.2565	19.663	36.947	28.763	29.3582	37.863	24.9698	46.963	0.73257	56.063	0.12613
1.464	42.6079	10.564	41.4497	19.664	37.0117	28.764	29.3267	37.864	25.0021	46.964	0.70389	56.064	0.10551
1.465	42.6079	10.565	41.2564	19.665	36.9152	28.765	29.3596	37.865	24.986	46.965	0.66555	56.065	0.09263
1.466	42.7369	10.566	41.3207	19.666	36.9475	28.766	29.3603	37.866	24.9184	46.966	0.62657	56.066	0.101
1.467	42.6725	10.567	41.4174	19.667	37.0766	28.767	29.4899	37.867	24.8766	46.967	0.59209	56.067	0.14321
1.468	42.6081	10.568	41.2884	19.668	36.9479	28.768	29.4907	37.868	24.9571	46.968	0.56471	56.068	0.18445
1.469	42.6726	10.569	41.2884	19.669	37.0125	28.769	29.3947	37.869	24.9185	46.969	0.55826	56.069	0.23374
1.47	42.576	10.57	41.4494	19.67	37.0771	28.77	29.4277	37.87	24.9379	46.97	0.56019	56.07	0.2766
1.471	42.5438	10.571	41.4172	19.671	37.045	28.771	29.364	37.871	24.9863	46.971	0.56309	56.071	0.31107
1.472	42.7694	10.572	41.3205	19.672	37.013	28.772	29.4613	37.872	24.8703	46.972	0.58725	56.072	0.33652
1.473	42.6728	10.573	41.4171	19.673	36.9487	28.773	29.3332	37.873	24.909	46.973	0.62592	56.073	0.34168
1.474	42.6728	10.574	41.4815	19.674	36.9811	28.774	29.3662	37.874	24.9219	46.974	0.67005	56.074	0.33169
1.475	42.5762	10.575	41.4814	19.675	36.9168	28.775	29.2702	37.875	24.9574	46.975	0.70549	56.075	0.30431
1.476	42.7052	10.576	41.417	19.676	36.8526	28.776	29.3354	37.876	24.9575	46.976	0.73674	56.076	0.26339
1.477	42.6085	10.577	41.288	19.677	36.9816	28.777	29.5294	37.877	24.906	46.977	0.75285	56.077	0.21989
1.478	42.5442	10.578	41.3524	19.678	36.9818	28.778	29.4013	37.878	24.9253	46.978	0.75672	56.078	0.17157
1.479	42.6086	10.579	41.3202	19.679	36.9819	28.779	29.3376	37.879	25.0252	46.979	0.74415	56.079	0.13452
1.48	42.7376	10.58	41.4812	19.68	36.8854	28.78	29.3705	37.88	25.0575	46.98	0.71773	56.08	0.10391
1.481	42.7376	10.581	41.3201	19.681	36.9178	28.781	29.4679	37.881	24.9609	46.981	0.68616	56.081	0.09231
1.482	42.641	10.582	41.3522	19.682	37.0146	28.782	29.3719	37.882	24.9416	46.982	0.64266	56.082	0.0965
1.483	42.7055	10.583	41.3844	19.683	36.8215	28.783	29.3727	37.883	24.932	46.983	0.60625	56.083	0.11648
1.484	42.6733	10.584	41.481	19.684	36.9183	28.784	29.4378	37.884	24.9739	46.984	0.57146	56.084	0.15417
1.485	42.7056	10.585	41.4488	19.685	37.0474	28.785	29.5674	37.885	24.9772	46.985	0.54858	56.085	0.19606
1.486	42.7379	10.586	41.3521	19.686	36.9186	28.786	29.4715	37.886	24.8967	46.986	0.53891	56.086	0.24632
1.487	42.6413	10.587	41.4165	19.687	36.8866	28.787	29.4078	37.887	24.829	46.987	0.54536	56.087	0.28466
1.488	42.738	10.588	41.4808	19.688	36.8868	28.788	29.3119	37.888	24.8838	46.988	0.56791	56.088	0.31849
1.489	42.8669	10.589	41.4486	19.689	36.9836	28.789	29.4737	37.889	24.9419	46.989	0.59787	56.089	0.33621
1.49	42.6736	10.59	41.4808	19.69	36.8871	28.79	29.4744	37.89	24.9322	46.99	0.63524	56.09	0.33621
1.491	42.8348	10.591	41.3518	19.691	36.9839	28.791	29.2818	37.891	24.9548	46.991	0.67423	56.091	0.32204
1.492	42.7382	10.592	41.4807	19.692	37.0163	28.792	29.347	37.892	24.9581	46.992	0.71128	56.092	0.28821
1.493	42.6093	10.593	41.4806	19.693	36.9843	28.793	29.251	37.893	25.0033	46.993	0.73608	56.093	0.24761
1.494	42.8027	10.594	41.3517	19.694	36.92	28.794	29.284	37.894	24.9968	46.994	0.74865	56.094	0.2112
1.495	42.7705	10.595	41.3517	19.695	37.0168	28.795	29.3814	37.895	25.0001	46.995	0.74639	56.095	0.16481
1.496	42.7062	10.596	41.4483	19.696	36.8881	28.796	29.4465	37.896	24.9486	46.996	0.72931	56.096	0.11391
1.497	42.8029	10.597	41.4482	19.697	36.8883	28.797	29.3184	37.897	25.0002	46.997	0.70128	56.097	0.08427
1.498	42.674	10.598	41.3515	19.698	36.8884	28.798	29.3513	37.898	24.9906	46.998	0.66359	56.098	0.07589
1.499	42.803	10.599	41.4804	19.699	37.0819	28.799	29.4165	37.899	24.9616	46.999	0.62267	56.099	0.09844
1.5	42.8352	10.6	41.4481	19.7	37.0821	28.8	29.4494	37.9	25.068	47	0.59045	56.1	0.12422
1.501	42.6742	10.601	41.4481	19.701	36.9856	28.801	29.4502	37.901	24.8908	47.001	0.56371	56.101	0.16514
1.502	42.6098	10.602	41.4158	19.702	37.018	28.802	29.4187	37.902	24.9521	47.002	0.53986	56.102	0.20895
1.503	42.6421	10.603	41.4157	19.703	36.9859	28.803	29.4516	37.903	24.9295	47.003	0.52633	56.103	0.25728
1.504	42.6099	10.604	41.4479	19.704	36.9861	28.804	29.5168	37.904	24.9489	47.004	0.53567	56.104	0.29305
1.505	42.7388	10.605	41.4156	19.705	36.9862	28.805	29.4531	37.905	24.9812	47.005	0.56757	56.105	0.3243
1.506	42.6744	10.606	41.5445	19.706	36.922	28.806	29.486	37.906	24.8684	47.006	0.60108	56.106	0.33461
1.507	42.7067	10.607	41.3833	19.707	36.9221	28.807	29.4545	37.907	24.9297	47.007	0.6436	56.107	0.33074
1.508	42.739	10.608	41.48	19.708	36.9545	28.808	29.3908	37.908	24.9426	47.008	0.67936	56.108	0.31045
1.509	42.7068	10.609	41.5121	19.709	36.858	28.809	29.456	37.909	24.9685	47.009	0.71351	56.109	0.27243
1.51	42.7713	10.61	41.5765	19.71	36.9871	28.81	29.2312	37.91	25.0297	47.01	0.73349	56.11	0.23087
1.511	42.6747	10.611	41.4798	19.711	37.0517	28.811	29.4252	37.911	24.9492	47.011	0.74122	56.111	0.18157
1.512	42.7069	10.612	41.512	19.712	37.0519	28.812	29.3615	37.912	25.0201	47.012	0.73445	56.112	0.14034
1.513	42.6748	10.613	41.4797	19.713	37.052	28.813	29.5555	37.913	25.0073	47.013	0.71126	56.113	0.10715
1.514	42.7715	10.614	41.4797	19.714	37.0522	28.814	29.4596	37.914	25.0138	47.014	0.68097	56.114	0.08975
1.515	42.8038	10.615	41.6085	19.715	36.9557	28.815	29.4281	37.915	24.9977	47.015	0.6407	56.115	0.08782
1.516	42.8038	10.616	41.4151	19.716	36.9559	28.816	29.4611	37.916	24.9301	47.016	0.60171	56.116	0.10264
1.517	42.8683	10.617	41.4151	19.717	36.956	28.817	29.5906	37.917	24.9752	47.017	0.56691	56.117	0.13357
1.518	42.6428	10.618	41.5439	19.718	37.0528	28.818	29.3014	37.918	24.9785	47.018	0.54114	56.118	0.17481
1.519	42.6751	10.619	41.3828	19.719	36.9886	28.819	29.431	37.919	24.9882	47.019	0.52761	56.119	0.22089
1.52	42.7396	10.62	41.4472	19.72	36.9565	28.82	29.464	37.92	24.9818	47.02	0.53083	56.12	0.26599
1.521	42.6108	10.621	41.4471	19.721	37.0211	28.821	29.5613	37.921	24.9077	47.021	0.54855	56.121	0.30208
1.522	42.7719	10.622	41.4471	19.722	37.0213	28.822	29.4976	37.922	24.9206	47.022	0.57529	56.122	0.32592
1.523	42.7719	10.623	41.5115	19.723	37.0215	28.823	29.4339	37.923	24.9368	47.023	0.61169	56.123	0.33236
1.524	42.5465	10.624	41.5114	19.724	37.0538	28.824	29.4346	37.924	24.9948	47.024	0.65132	56.124	0.32399
1.525	42.8043	10.625	41.6403	19.725	37.1184	28.825	29.4031	37.925	24.9723	47.025	0.68676	56.125	0.3082
1.526	42.7077	10.626	41.608	19.726	37.1186	28.826	29.4683	37.926	24.9563	47.026	0.71672	56.126	0.26632
1.527	42.7721	10.627	41.6402	19.727	37.0221	28.827	29.5012	37.927	24.9821	47.027	0.73315	56.127	0.20994
1.528	42.8689	10.628	41.6079	19.728	36.9901	28.828	29.4053	37.928	25.024	47.028	0.73444	56.128	0.15355
1.529	42.8045	10.629	41.3823	19.729	36.958	28.829	29.4383	37.929	25.0659	47.029	0.72252	56.129	0.11554
1.53	42.7401	10.63	41.4789	19.73	36.926	28.83	29.4712	37.93	25.0112	47.03	0.69545	56.13	0.09556
1.531	42.869	10.631	41.35	19.731	37.1194	28.831	29.5364	37.931	24.9758	47.031	0.67064	56.131	0.08461
1.532	42.7402	10.632	41.4789	19.732	37.0874	28.832	29.5693	37.932	25.0499	47.032	0.63037	56.132	0.08686
1.533	42.8691	10.633	41.3822	19.733	37.0876	28.833	29.5378	37.933	24.9501	47.033	0.58655	56.133	0.10813
1.534	42.9658	10.634	41.511	19.734	37.1199	28.834	29.5063	37.934	25.0178	47.034	0.54499	56.134	0.14421
1.535	42.7726	10.635	41.4787	19.735	37.0557	28.835	29.4748	37.935	24.9727	47.035	0.51728	56.135	0.18417
1.536	42.8048	10.636	41.5431	19.736	36.9592	28.836	29.6044	37.936	24.8697	47.036	0.51406	56.136	0.23346
1.537	42.7726	10.637	41.5753	19.737	37.0238	28.837	29.6696	37.937	24.9084	47.037	0.52404	56.137	0.27502
1.538	42.8049	10.638	41.4142	19.738	36.9595	28.838	29.477	37.938	25.0051	47.038	0.5495	56.138	0.30788
1.539	42.7728	10.639	41.6074	19.739	36.9275	28.839	29.4133	37.939	25.0309	47.039	0.57817	56.139	0.32722
1.54	42.6439	10.64	41.4463	19.74	37.1209	28.84	29.6073	37.94	25.018	47.04	0.6178	56.14	0.32818
1.541	42.644	10.641	41.4785	19.741	36.9922	28.841	29.4792	37.941	24.973	47.041	0.65356	56.141	0.31369
1.542	42.8051	10.642	41.3818	19.742	37.0568	28.842	29.4799	37.942	24.9827	47.042	0.689	56.142	0.28147
1.543	42.7407	10.643	41.5106	19.743	36.9603	28.843	29.4806	37.943	24.9666	47.043	0.71284	56.143	0.24152
1.544	42.7086	10.644	41.5105	19.744	37.0249	28.844	29.5458	37.944	25.0504	47.044	0.72476	56.144	0.19287
1.545	42.773	10.645	41.5427	19.745	36.8962	28.845	29.4821	37.945	24.986	47.045	0.72186	56.145	0.14873
1.546	42.8053	10.646	41.5104	19.746	37.1864	28.846	29.3862	37.946	25.0022	47.046	0.70414	56.146	0.11426
1.547	42.8376	10.647	41.2849	19.747	37.1221	28.847	29.5802	37.947	25.0602	47.047	0.6761	56.147	0.08784
1.548	42.8376	10.648	41.4781	19.748	37.0578	28.848	29.5487	37.948	25.0506	47.048	0.63905	56.148	0.08075
1.549	42.741	10.649	41.4781	19.749	37.0258	28.849	29.5494	37.949	24.9926	47.049	0.59813	56.149	0.0901
1.55	42.7733	10.65	41.4781	19.75	37.0904	28.85	29.7112	37.95	24.9379	47.05	0.56076	56.15	0.11555
1.551	42.8056	10.651	41.5102	19.751	37.155	28.851	29.6153	37.951	24.983	47.051	0.53047	56.151	0.15421
1.552	42.8378	10.652	41.478	19.752	36.9941	28.852	29.6483	37.952	24.9573	47.052	0.5163	56.152	0.19803
1.553	42.8057	10.653	41.6068	19.753	37.1553	28.853	29.5201	37.953	24.967	47.053	0.5134	56.153	0.24765
1.554	42.999	10.654	41.4779	19.754	37.0266	28.854	29.4886	37.954	24.9735	47.054	0.52725	56.154	0.28373
1.555	42.7413	10.655	41.51	19.755	37.059	28.855	29.6504	37.955	24.9284	47.055	0.55302	56.155	0.31434
1.556	42.7736	10.656	41.51	19.756	36.9625	28.856	29.6512	37.956	24.9349	47.056	0.58588	56.156	0.33721
1.557	42.7414	10.657	41.6388	19.757	37.0271	28.857	29.3941	37.957	24.9897	47.057	0.62648	56.157	0.33367
1.558	42.7737	10.658	41.6066	19.758	37.0917	28.858	29.5559	37.958	25.0155	47.058	0.6616	56.158	0.29823
1.559	42.7737	10.659	41.5099	19.759	37.1885	28.859	29.3634	37.959	25.051	47.059	0.69446	56.159	0.2557
1.56	42.8382	10.66	41.542	19.76	37.0598	28.86	29.4607	37.96	25.08	47.06	0.7154	56.16	0.2135
1.561	42.6772	10.661	41.6709	19.761	37.1566	28.861	29.5581	37.961	25.0318	47.061	0.72216	56.161	0.17548
1.562	42.8706	10.662	41.6708	19.762	37.1246	28.862	29.5266	37.962	25.006	47.062	0.72249	56.162	0.13489
1.563	42.7739	10.663	41.6063	19.763	37.0603	28.863	29.4951	37.963	24.9996	47.063	0.69929	56.163	0.10041
1.564	42.8062	10.664	41.4774	19.764	37.1572	28.864	29.4959	37.964	24.9771	47.064	0.6574	56.164	0.08173
1.565	42.9029	10.665	41.574	19.765	37.0929	28.865	29.561	37.965	25.0094	47.065	0.61165	56.165	0.07915
1.566	42.8063	10.666	41.4773	19.766	37.1897	28.866	29.5617	37.966	25.0416	47.066	0.57718	56.166	0.09365
1.567	42.6453	10.667	41.5417	19.767	37.0932	28.867	29.6269	37.967	25.0288	47.067	0.54592	56.167	0.12458
1.568	42.8709	10.668	41.4772	19.768	37.0289	28.868	29.6598	37.968	24.9805	47.068	0.52047	56.168	0.16517
1.569	42.8709	10.669	41.6061	19.769	37.0291	28.869	29.5317	37.969	25.0063	47.069	0.51016	56.169	0.21157
1.57	42.9032	10.67	41.6382	19.77	36.9971	28.87	29.6291	37.97	24.9419	47.07	0.51241	56.17	0.25732
1.571	42.871	10.671	41.606	19.771	37.1261	28.871	29.5976	37.971	24.987	47.071	0.5311	56.171	0.29179
1.572	42.8711	10.672	41.5737	19.772	37.094	28.872	29.4694	37.972	24.9452	47.072	0.56042	56.172	0.31757
1.573	42.8711	10.673	41.6703	19.773	37.0298	28.873	29.5668	37.973	25.0258	47.073	0.59586	56.173	0.32498
1.574	42.9034	10.674	41.5092	19.774	37.1266	28.874	29.5676	37.974	24.9646	47.074	0.63452	56.174	0.31596
1.575	42.839	10.675	41.638	19.775	37.0945	28.875	29.6005	37.975	24.9453	47.075	0.66867	56.175	0.29115
1.576	42.9035	10.676	41.6058	19.776	36.998	28.876	29.5046	37.976	25.0259	47.076	0.69766	56.176	0.2512
1.577	42.7102	10.677	41.6057	19.777	37.1593	28.877	29.5375	37.977	25.0453	47.077	0.71216	56.177	0.20771
1.578	42.9358	10.678	41.4446	19.778	37.095	28.878	29.4416	37.978	25.0421	47.078	0.71441	56.178	0.15809
1.579	42.9036	10.679	41.4767	19.779	37.0952	28.879	29.539	37.979	25.0615	47.079	0.7012	56.179	0.12072
1.58	42.807	10.68	41.5089	19.78	37.0954	28.88	29.6686	37.98	25.0132	47.08	0.6735	56.18	0.08915
1.581	42.9037	10.681	41.5411	19.781	37.1278	28.881	29.5404	37.981	25.0519	47.081	0.64031	56.181	0.07723
1.582	42.9682	10.682	41.5733	19.782	37.1924	28.882	29.6056	37.982	24.9424	47.082	0.60004	56.182	0.07948
1.583	42.9683	10.683	41.5732	19.783	37.0959	28.883	29.7674	37.983	24.9875	47.083	0.56331	56.183	0.09881
1.584	42.8072	10.684	41.5087	19.784	37.1605	28.884	29.5748	37.984	24.9843	47.084	0.53044	56.184	0.13522
1.585	42.8717	10.685	41.5087	19.785	37.0962	28.885	29.6722	37.985	25.0263	47.085	0.5095	56.185	0.17646
1.586	42.8395	10.686	41.5731	19.786	37.0641	28.886	29.6407	37.986	24.9748	47.086	0.50338	56.186	0.22608
1.587	42.8074	10.687	41.573	19.787	36.9354	28.887	29.577	37.987	25.0618	47.087	0.51111	56.187	0.26667
1.588	42.9041	10.688	41.5408	19.788	37.0967	28.888	29.6744	37.988	24.9942	47.088	0.53527	56.188	0.31146
1.589	42.8719	10.689	41.6052	19.789	37.0969	28.889	29.6751	37.989	25.0168	47.089	0.56556	56.189	0.32886
1.59	42.8075	10.69	41.6373	19.79	37.0326	28.89	29.5791	37.99	24.9427	47.09	0.60357	56.19	0.31822
1.591	42.9687	10.691	41.7017	19.791	37.1294	28.891	29.6121	37.991	25.0362	47.091	0.63869	56.191	0.29632
1.592	42.8076	10.692	41.5728	19.792	37.0974	28.892	29.5162	37.992	24.9943	47.092	0.67477	56.192	0.2641
1.593	42.8077	10.693	41.605	19.793	37.0331	28.893	29.5169	37.993	25.0202	47.093	0.7057	56.193	0.23414
1.594	42.9366	10.694	41.6049	19.794	37.1299	28.894	29.5498	37.994	25.0234	47.094	0.71891	56.194	0.18806
1.595	42.84	10.695	41.5404	19.795	37.1301	28.895	29.615	37.995	25.0815	47.095	0.70892	56.195	0.14199
1.596	42.9367	10.696	41.6048	19.796	37.1302	28.896	29.6479	37.996	25.0332	47.096	0.68154	56.196	0.10752
1.597	42.8401	10.697	41.5404	19.797	37.0982	28.897	29.4554	37.997	25.03	47.097	0.64835	56.197	0.08078
1.598	42.9368	10.698	41.637	19.798	37.195	28.898	29.6172	37.998	24.9978	47.098	0.61677	56.198	0.07369
1.599	42.9368	10.699	41.5403	19.799	37.163	28.899	29.7468	37.999	25.0397	47.099	0.57972	56.199	0.08239
1.6	42.8725	10.7	41.5724	19.8	37.2276	28.9	29.7475	38	24.9334	47.1	0.54621	56.2	0.10849
1.601	42.937	10.701	41.6046	19.801	37.2277	28.901	29.6838	38.001	24.9721	47.101	0.51754	56.201	0.14651
1.602	42.9048	10.702	41.6046	19.802	37.1635	28.902	29.7812	38.002	24.9045	47.102	0.5024	56.202	0.18968
1.603	42.8726	10.703	41.5723	19.803	37.1314	28.903	29.6852	38.003	25.0044	47.103	0.50046	56.203	0.24091
1.604	42.7438	10.704	41.6367	19.804	37.0671	28.904	29.7182	38.004	24.9658	47.104	0.51464	56.204	0.27603
1.605	42.8083	10.705	41.5722	19.805	37.1962	28.905	29.6545	38.005	25.0174	47.105	0.54138	56.205	0.30728
1.606	42.8406	10.706	41.7977	19.806	37.0675	28.906	29.5908	38.006	24.9788	47.106	0.57424	56.206	0.3192
1.607	42.905	10.707	41.701	19.807	37.1643	28.907	29.5915	38.007	25.0658	47.107	0.61354	56.207	0.31695
1.608	43.0017	10.708	41.6043	19.808	37.1	28.908	29.6566	38.008	25.0175	47.108	0.64769	56.208	0.29826
1.609	42.9696	10.709	41.7331	19.809	37.1324	28.909	29.7218	38.009	25.0305	47.109	0.68023	56.209	0.26185
1.61	42.873	10.71	41.6686	19.81	37.1004	28.91	29.6903	38.01	24.9661	47.11	0.69828	56.21	0.21933
1.611	42.9052	10.711	41.5397	19.811	37.165	28.911	29.6266	38.011	25.0273	47.111	0.70246	56.211	0.16971
1.612	42.9375	10.712	41.6686	19.812	37.2296	28.912	29.5951	38.012	25.008	47.112	0.69344	56.212	0.12879
1.613	42.8409	10.713	41.6363	19.813	37.1009	28.913	29.6281	38.013	25.0725	47.113	0.66895	56.213	0.09496
1.614	42.9376	10.714	41.604	19.814	37.2943	28.914	29.7899	38.014	25.0339	47.114	0.63867	56.214	0.07467
1.615	42.8088	10.715	41.5073	19.815	37.1979	28.915	29.6295	38.015	24.9856	47.115	0.59936	56.215	0.07177
1.616	42.9377	10.716	41.6039	19.816	37.198	28.916	29.6947	38.016	25.0501	47.116	0.56166	56.216	0.08627
1.617	43.0666	10.717	41.5717	19.817	37.1982	28.917	29.6632	38.017	24.9953	47.117	0.52558	56.217	0.11655
1.618	42.9056	10.718	41.6361	19.818	37.1017	28.918	29.7928	38.018	25.0244	47.118	0.50367	56.218	0.15779
1.619	43.0023	10.719	41.6038	19.819	37.1341	28.919	29.7291	38.019	25.0083	47.119	0.49142	56.219	0.21095
1.62	42.9701	10.72	41.5715	19.82	37.102	28.92	29.6009	38.02	24.9665	47.12	0.49593	56.22	0.26186
1.621	42.8735	10.721	41.6359	19.821	37.0055	28.921	29.6661	38.021	24.9278	47.121	0.51655	56.221	0.2799
1.622	42.9702	10.722	41.6037	19.822	37.1346	28.922	29.7312	38.022	24.9794	47.122	0.54523	56.222	0.30117
1.623	42.9381	10.723	41.6036	19.823	37.1025	28.923	29.6353	38.023	25.0922	47.123	0.58163	56.223	0.30665
1.624	42.8737	10.724	41.7325	19.824	37.1027	28.924	29.7649	38.024	25.0085	47.124	0.62062	56.224	0.30954
1.625	42.9059	10.725	41.5713	19.825	37.1028	28.925	29.5079	38.025	25.0182	47.125	0.66282	56.225	0.28538
1.626	42.9382	10.726	41.5713	19.826	37.1997	28.926	29.6053	38.026	25.0215	47.126	0.69375	56.226	0.24511
1.627	42.9383	10.727	41.6679	19.827	37.2321	28.927	29.6704	38.027	25.0441	47.127	0.70019	56.227	0.20194
1.628	43.0672	10.728	41.6356	19.828	37.1033	28.928	29.6712	38.028	25.0667	47.128	0.69536	56.228	0.15361
1.629	42.9061	10.729	41.5711	19.829	37.2324	28.929	29.7041	38.029	25.0377	47.129	0.67667	56.229	0.11559
1.63	42.9062	10.73	41.5711	19.83	37.1359	28.93	29.6082	38.03	25.0539	47.13	0.65057	56.23	0.08402
1.631	43.0673	10.731	41.5066	19.831	37.1361	28.931	29.6411	38.031	25.041	47.131	0.6219	56.231	0.07049
1.632	42.9385	10.732	41.5388	19.832	37.1362	28.932	29.7063	38.032	25.0539	47.132	0.58066	56.232	0.07242
1.633	43.003	10.733	41.6676	19.833	37.1686	28.933	29.6426	38.033	25.0636	47.133	0.54457	56.233	0.09143
1.634	43.0997	10.734	41.6353	19.834	37.1688	28.934	29.6755	38.034	24.9831	47.134	0.51203	56.234	0.12848
1.635	42.9387	10.735	41.6997	19.835	37.2334	28.935	29.7407	38.035	25.0508	47.135	0.49302	56.235	0.16747
1.636	42.9387	10.736	41.6675	19.836	37.0725	28.936	29.7092	38.036	24.9671	47.136	0.48819	56.236	0.21676
1.637	42.9065	10.737	41.6352	19.837	37.1693	28.937	29.7421	38.037	25.0284	47.137	0.49656	56.237	0.25865
1.638	42.9388	10.738	41.6352	19.838	37.0728	28.938	29.7106	38.038	25.0187	47.138	0.52137	56.238	0.29312
1.639	42.9389	10.739	41.6029	19.839	37.1696	28.939	29.7113	38.039	24.9479	47.139	0.55262	56.239	0.31278
1.64	42.9389	10.74	41.8606	19.84	37.0087	28.94	29.6476	38.04	25.0027	47.14	0.59193	56.24	0.31664
1.641	42.8101	10.741	41.6673	19.841	37.1055	28.941	29.7128	38.041	24.9866	47.141	0.62769	56.241	0.30118
1.642	42.9712	10.742	41.6672	19.842	37.1701	28.942	29.6813	38.042	25.0898	47.142	0.66313	56.242	0.27154
1.643	42.9391	10.743	41.7316	19.843	37.1703	28.943	29.682	38.043	25.0641	47.143	0.68536	56.243	0.23094
1.644	43.0358	10.744	41.6993	19.844	37.2027	28.944	29.7794	38.044	25.106	47.144	0.69631	56.244	0.18455
1.645	43.1003	10.745	41.6993	19.845	37.2028	28.945	29.7157	38.045	25.0996	47.145	0.6918	56.245	0.13751
1.646	43.0681	10.746	41.667	19.846	37.1386	28.946	29.6842	38.046	25.0416	47.146	0.67053	56.246	0.10272
1.647	43.0037	10.747	41.667	19.847	37.2354	28.947	29.7494	38.047	25.0094	47.147	0.64154	56.247	0.07565
1.648	43.0037	10.748	41.6669	19.848	37.2678	28.948	29.7501	38.048	25.0417	47.148	0.60352	56.248	0.06631
1.649	43.036	10.749	41.7313	19.849	37.1391	28.949	29.783	38.049	25.016	47.149	0.56324	56.249	0.07501
1.65	43.1005	10.75	41.7313	19.85	37.0748	28.95	29.7838	38.05	25.0386	47.15	0.5278	56.25	0.10497
1.651	43.0361	10.751	41.7312	19.851	37.1716	28.951	29.7523	38.051	25.0257	47.151	0.49816	56.251	0.15362
1.652	42.8751	10.752	41.7956	19.852	37.3006	28.952	29.7852	38.052	25.058	47.152	0.48334	56.252	0.17682
1.653	43.004	10.753	41.5701	19.853	37.172	28.953	29.9148	38.053	25.0548	47.153	0.48205	56.253	0.22064
1.654	43.0685	10.754	41.6344	19.854	37.1077	28.954	29.6578	38.054	24.9292	47.154	0.49783	56.254	0.25737
1.655	42.9719	10.755	41.7955	19.855	37.2689	28.955	29.7874	38.055	24.9969	47.155	0.52393	56.255	0.29217
1.656	42.8431	10.756	41.8599	19.856	37.1724	28.956	29.6592	38.056	24.9937	47.156	0.56549	56.256	0.31279
1.657	43.0042	10.757	41.7954	19.857	37.2693	28.957	29.7888	38.057	25.0453	47.157	0.60931	56.257	0.31021
1.658	42.9398	10.758	41.6987	19.858	37.2694	28.958	29.6929	38.058	25.0357	47.158	0.6383	56.258	0.29249
1.659	43.0043	10.759	41.6987	19.859	37.2374	28.959	29.7581	38.059	24.9841	47.159	0.66408	56.259	0.25673
1.66	43.0044	10.76	41.7953	19.86	37.0442	28.96	29.6621	38.06	25.0712	47.16	0.67825	56.26	0.21549
1.661	42.94	10.761	41.763	19.861	37.3021	28.961	29.6306	38.061	25.0648	47.161	0.68759	56.261	0.16652
1.662	43.0367	10.762	41.8274	19.862	37.2379	28.962	29.7925	38.062	25.0745	47.162	0.68115	56.262	0.12431
1.663	43.0045	10.763	41.6985	19.863	37.1736	28.963	29.761	38.063	25.0616	47.163	0.65699	56.263	0.08887
1.664	42.9723	10.764	41.7306	19.864	37.3349	28.964	29.7617	38.064	25.0101	47.164	0.62444	56.264	0.06857
1.665	43.0046	10.765	41.6662	19.865	37.2384	28.965	29.9235	38.065	25.0778	47.165	0.58385	56.265	0.06503
1.666	43.1013	10.766	41.6339	19.866	37.303	28.966	29.8598	38.066	25.0199	47.166	0.54744	56.266	0.08662
1.667	43.1336	10.767	41.6661	19.867	37.1421	28.967	29.925	38.067	25.0714	47.167	0.51264	56.267	0.12238
1.668	43.0048	10.768	41.666	19.868	37.3033	28.968	29.829	38.068	25.0457	47.168	0.49396	56.268	0.14687
1.669	43.0692	10.769	41.7304	19.869	37.2713	28.969	29.7331	38.069	24.9813	47.169	0.49009	56.269	0.18521
1.67	42.9404	10.77	41.5693	19.87	37.1748	28.97	29.7016	38.07	25.0651	47.17	0.49685	56.27	0.22999
1.671	43.0049	10.771	41.7625	19.871	37.1105	28.971	29.8634	38.071	25.0168	47.171	0.51876	56.271	0.27639
1.672	43.0372	10.772	41.6981	19.872	37.2073	28.972	29.7675	38.072	25.0298	47.172	0.54679	56.272	0.30442
1.673	43.005	10.773	41.7947	19.873	37.1753	28.973	29.8971	38.073	25.0137	47.173	0.58191	56.273	0.31247
1.674	43.0373	10.774	41.7302	19.874	37.2721	28.974	29.8012	38.074	25.0298	47.174	0.61638	56.274	0.30506
1.675	43.0373	10.775	41.6657	19.875	37.2078	28.975	29.8663	38.075	25.0589	47.175	0.64537	56.275	0.2809
1.676	43.0052	10.776	41.7945	19.876	37.208	28.976	29.706	38.076	25.0493	47.176	0.66599	56.276	0.24192
1.677	43.1019	10.777	41.6978	19.877	37.2404	28.977	29.7389	38.077	25.0557	47.177	0.6734	56.277	0.19842
1.678	43.1664	10.778	41.9233	19.878	37.2083	28.978	29.7719	38.078	25.0075	47.178	0.67018	56.278	0.14913
1.679	42.9731	10.779	41.7622	19.879	37.2085	28.979	29.7404	38.079	25.0397	47.179	0.65536	56.279	0.11047
1.68	43.0698	10.78	41.6333	19.88	37.2409	28.98	29.8055	38.08	25.0559	47.18	0.62765	56.28	0.08018
1.681	42.941	10.781	41.6654	19.881	37.2088	28.981	29.8707	38.081	25.1622	47.181	0.59382	56.281	0.06472
1.682	43.1343	10.782	41.7298	19.882	37.2412	28.982	29.8392	38.082	25.0785	47.182	0.55709	56.282	0.06504
1.683	43.0699	10.783	41.762	19.883	37.2414	28.983	29.9366	38.083	25.0592	47.183	0.52809	56.283	0.08566
1.684	43.0378	10.784	41.6009	19.884	37.2415	28.984	29.8084	38.084	24.9658	47.184	0.50264	56.284	0.12014
1.685	43.1023	10.785	41.8263	19.885	37.145	28.985	29.7769	38.085	25.0367	47.185	0.48782	56.285	0.16105
1.686	43.0701	10.786	41.6974	19.886	37.2741	28.986	29.8743	38.086	24.953	47.186	0.48685	56.286	0.21003
1.687	42.9735	10.787	41.7618	19.887	37.3065	28.987	29.9073	38.087	25.0046	47.187	0.50682	56.287	0.25159
1.688	42.9413	10.788	41.5685	19.888	37.21	28.988	29.7469	38.088	24.9563	47.188	0.53453	56.288	0.28542
1.689	42.9736	10.789	41.6329	19.889	37.2101	28.989	29.9087	38.089	25.0015	47.189	0.55451	56.289	0.30668
1.69	43.1025	10.79	41.7617	19.89	37.0492	28.99	29.7483	38.09	25.0756	47.19	0.58898	56.29	0.31152
1.691	43.1026	10.791	41.7939	19.891	37.1138	28.991	29.8457	38.091	25.0789	47.191	0.61411	56.291	0.29766
1.692	42.9737	10.792	41.6327	19.892	37.2429	28.992	29.8464	38.092	25.0563	47.192	0.64761	56.292	0.26706
1.693	42.9094	10.793	41.6649	19.893	37.2108	28.993	29.8794	38.093	25.1402	47.193	0.6663	56.293	0.22614
1.694	42.9416	10.794	41.7293	19.894	37.1788	28.994	29.7512	38.094	24.9662	47.194	0.66984	56.294	0.18071
1.695	43.0383	10.795	41.7292	19.895	37.2756	28.995	29.8808	38.095	25.0597	47.195	0.6605	56.295	0.134
1.696	43.135	10.796	41.7292	19.896	37.2435	28.996	29.8171	38.096	25.0952	47.196	0.6402	56.296	0.09727
1.697	43.0062	10.797	41.7291	19.897	37.3404	28.997	29.9145	38.097	25.1564	47.197	0.6112	56.297	0.0702
1.698	43.1029	10.798	41.6647	19.898	37.2439	28.998	29.9797	38.098	25.092	47.198	0.57576	56.298	0.06215
1.699	43.0707	10.799	41.7613	19.899	37.2762	28.999	29.9804	38.099	25.1017	47.199	0.54258	56.299	0.06924
1.7	43.1675	10.8	41.7612	19.9	37.212	29	29.8845	38.1	24.9955	47.2	0.51422	56.3	0.0934
1.701	43.2319	10.801	41.6645	19.901	37.3088	29.001	29.9818	38.101	25.0438	47.201	0.49231	56.301	0.13207
1.702	43.0387	10.802	41.6645	19.902	37.2123	29.002	29.9181	38.102	25.1115	47.202	0.48265	56.302	0.17395
1.703	43.1032	10.803	41.6644	19.903	37.3413	29.003	29.8544	38.103	25.0052	47.203	0.48812	56.303	0.22518
1.704	42.9099	10.804	41.8255	19.904	37.3093	29.004	29.8551	38.104	24.9731	47.204	0.50487	56.304	0.26126
1.705	43.0388	10.805	41.761	19.905	37.1484	29.005	29.8881	38.105	24.9924	47.205	0.5329	56.305	0.29413
1.706	43.2322	10.806	41.8254	19.906	37.213	29.006	29.7922	38.106	25.0376	47.206	0.56512	56.306	0.30863
1.707	42.9745	10.807	41.8898	19.907	37.342	29.007	29.8251	38.107	25.0376	47.207	0.60056	56.307	0.30669
1.708	43.0068	10.808	41.7287	19.908	37.31	29.008	29.8258	38.108	25.0409	47.208	0.6302	56.308	0.28865
1.709	43.0712	10.809	41.8253	19.909	37.2457	29.009	29.7943	38.109	25.0602	47.209	0.65436	56.309	0.2516
1.71	43.0391	10.81	41.8574	19.91	37.3103	29.01	29.8595	38.11	25.0087	47.21	0.66564	56.31	0.21165
1.711	43.0391	10.811	41.7607	19.911	37.1816	29.011	29.9569	38.111	25.0958	47.211	0.66596	56.311	0.16236
1.712	43.1358	10.812	41.7929	19.912	37.214	29.012	29.8287	38.112	25.1377	47.212	0.65339	56.312	0.13207
1.713	43.007	10.813	41.7284	19.913	37.1819	29.013	29.8939	38.113	24.9863	47.213	0.62697	56.313	0.0976
1.714	43.0393	10.814	41.7606	19.914	37.2465	29.014	29.9268	38.114	25.0862	47.214	0.5983	56.314	0.05862
1.715	43.0716	10.815	41.6961	19.915	37.4078	29.015	29.7342	38.115	25.0605	47.215	0.55964	56.315	0.05153
1.716	43.0716	10.816	41.7283	19.916	37.3113	29.016	29.9283	38.116	25.1121	47.216	0.52967	56.316	0.06119
1.717	43.1683	10.817	41.6638	19.917	37.2148	29.017	29.8324	38.117	25.0606	47.217	0.50293	56.317	0.10115
1.718	43.1683	10.818	41.7604	19.918	37.2794	29.018	29.8975	38.118	25.0316	47.218	0.49262	56.318	0.14206
1.719	43.104	10.819	41.6959	19.919	37.0218	29.019	29.9627	38.119	25.0156	47.219	0.49133	56.319	0.18781
1.72	42.9751	10.82	41.9214	19.92	37.1831	29.02	29.9312	38.12	25.0027	47.22	0.49197	56.32	0.2355
1.721	43.1363	10.821	41.7603	19.921	37.2155	29.021	29.8997	38.121	24.9802	47.221	0.5055	56.321	0.27062
1.722	43.0719	10.822	41.8569	19.922	37.1834	29.022	29.9326	38.122	25.0253	47.222	0.53482	56.322	0.29832
1.723	43.1042	10.823	41.8246	19.923	37.2158	29.023	29.7078	38.123	24.9545	47.223	0.5738	56.323	0.30638
1.724	43.1364	10.824	41.7924	19.924	37.2482	29.024	29.8374	38.124	25.0576	47.224	0.60763	56.324	0.30123
1.725	42.9754	10.825	41.7923	19.925	37.345	29.025	29.7737	38.125	24.9642	47.225	0.63759	56.325	0.27706
1.726	43.0077	10.826	41.8245	19.926	37.2807	29.026	29.8711	38.126	25.0223	47.226	0.65725	56.326	0.23904
1.727	43.1044	10.827	41.8244	19.927	37.2487	29.027	29.8074	38.127	25.0288	47.227	0.66659	56.327	0.1962
1.728	43.1366	10.828	41.8566	19.928	37.2811	29.028	29.7437	38.128	25.1126	47.228	0.66208	56.328	0.14658
1.729	43.1045	10.829	41.7921	19.929	37.4423	29.029	30.0022	38.129	25.1126	47.229	0.64307	56.329	0.10792
1.73	43.2656	10.83	41.6954	19.93	37.3781	29.03	29.874	38.13	25.0804	47.23	0.61665	56.33	0.07538
1.731	43.0724	10.831	41.8243	19.931	37.1849	29.031	29.9714	38.131	25.0934	47.231	0.58378	56.331	0.06024
1.732	43.1046	10.832	41.6953	19.932	37.314	29.032	30.0043	38.132	25.0193	47.232	0.54802	56.332	0.06024
1.733	43.1691	10.833	41.7275	19.933	37.3786	29.033	29.9084	38.133	25.0644	47.233	0.51838	56.333	0.07828
1.734	43.1369	10.834	41.663	19.934	37.2821	29.034	30.038	38.134	25.0677	47.234	0.4926	56.334	0.11308
1.735	43.0403	10.835	41.7597	19.935	37.3789	29.035	29.9743	38.135	25.0194	47.235	0.48004	56.335	0.15303
1.736	43.137	10.836	41.7596	19.936	37.3146	29.036	29.9428	38.136	25.1	47.236	0.47971	56.336	0.20297
1.737	43.0727	10.837	41.824	19.937	37.2181	29.037	30.008	38.137	25.0098	47.237	0.49131	56.337	0.2455
1.738	43.1694	10.838	41.8884	19.938	37.2183	29.038	29.8798	38.138	25.0324	47.238	0.51805	56.338	0.279
1.739	43.1694	10.839	41.695	19.939	37.2829	29.039	29.8805	38.139	25.0518	47.239	0.54898	56.339	0.30123
1.74	43.0728	10.84	41.7594	19.94	37.2831	29.04	29.8813	38.14	25.0776	47.24	0.58603	56.34	0.3051
1.741	43.0729	10.841	41.8882	19.941	37.251	29.041	29.8498	38.141	25.0454	47.241	0.61664	56.341	0.29286
1.742	43.1373	10.842	41.7271	19.942	37.3156	29.042	29.786	38.142	25.0229	47.242	0.64402	56.342	0.26483
1.743	43.0085	10.843	41.8237	19.943	37.2836	29.043	29.9479	38.143	25.0616	47.243	0.65852	56.343	0.22262
1.744	43.073	10.844	41.7915	19.944	37.2515	29.044	29.9486	38.144	25.11	47.244	0.66238	56.344	0.17752
1.745	43.0731	10.845	41.8881	19.945	37.2839	29.045	29.8849	38.145	25.1648	47.245	0.65304	56.345	0.13048
1.746	43.1053	10.846	41.7914	19.946	37.3485	29.046	29.8212	38.146	25.1391	47.246	0.63016	56.346	0.09504
1.747	43.1698	10.847	41.6625	19.947	37.4453	29.047	30.0152	38.147	25.1133	47.247	0.60052	56.347	0.06572
1.748	43.041	10.848	41.7268	19.948	37.3488	29.048	30.0159	38.148	25.0393	47.248	0.56605	56.348	0.05735
1.749	43.2021	10.849	41.759	19.949	37.2523	29.049	29.9522	38.149	25.078	47.249	0.54027	56.349	0.06315
1.75	43.1055	10.85	41.7912	19.95	37.3492	29.05	29.953	38.15	25.0361	47.25	0.51289	56.35	0.08602
1.751	43.2345	10.851	41.7267	19.951	37.2527	29.051	29.9537	38.151	25.0974	47.251	0.48421	56.351	0.12533
1.752	43.2667	10.852	41.8555	19.952	37.2851	29.052	30.0188	38.152	25.0942	47.252	0.46842	56.352	0.16818
1.753	43.0735	10.853	41.7911	19.953	37.253	29.053	30.084	38.153	25.0105	47.253	0.47068	56.353	0.21715
1.754	43.1057	10.854	41.8877	19.954	37.3498	29.054	29.8914	38.154	25.046	47.254	0.49226	56.354	0.25453
1.755	43.0736	10.855	41.8232	19.955	37.2211	29.055	29.9244	38.155	25.1265	47.255	0.52222	56.355	0.28707
1.756	43.1058	10.856	41.8231	19.956	37.4146	29.056	29.7318	38.156	25.0428	47.256	0.55605	56.356	0.30092
1.757	43.1059	10.857	41.952	19.957	37.3826	29.057	29.8614	38.157	25.0396	47.257	0.59214	56.357	0.30189
1.758	43.1059	10.858	41.7586	19.958	37.2538	29.058	29.9587	38.158	25.0429	47.258	0.62113	56.358	0.28417
1.759	43.1382	10.859	41.7586	19.959	37.254	29.059	30.0239	38.159	25.0236	47.259	0.64497	56.359	0.25324
1.76	43.1705	10.86	41.8874	19.96	37.3186	29.06	29.8958	38.16	25.0075	47.26	0.65625	56.36	0.21716
1.761	43.1061	10.861	41.7585	19.961	37.1899	29.061	29.832	38.161	25.1139	47.261	0.65592	56.361	0.16271
1.762	43.0739	10.862	41.9195	19.962	37.3834	29.062	29.9939	38.162	25.0721	47.262	0.64239	56.362	0.11277
1.763	43.1384	10.863	41.7906	19.963	37.2869	29.063	29.9624	38.163	25.114	47.263	0.61533	56.363	0.07185
1.764	43.1707	10.864	41.8872	19.964	37.4159	29.064	30.1242	38.164	25.0882	47.264	0.58601	56.364	0.0493
1.765	43.2674	10.865	41.7583	19.965	37.4483	29.065	29.9638	38.165	25.1012	47.265	0.54767	56.365	0.05542
1.766	43.0097	10.866	41.7582	19.966	37.3841	29.066	30.0612	38.166	25.1205	47.266	0.5177	56.366	0.06734
1.767	43.2353	10.867	41.8226	19.967	37.3198	29.067	30.1264	38.167	24.9917	47.267	0.48967	56.367	0.09602
1.768	43.2997	10.868	41.7904	19.968	37.3199	29.068	30.0627	38.168	25.0787	47.268	0.47421	56.368	0.13629
1.769	43.1387	10.869	41.8225	19.969	37.2234	29.069	29.9667	38.169	24.9273	47.269	0.47002	56.369	0.18075
1.77	43.1065	10.87	41.9836	19.97	37.2236	29.07	29.9674	38.17	25.053	47.27	0.47936	56.37	0.22844
1.771	43.0421	10.871	41.9191	19.971	37.3204	29.071	29.9682	38.171	25.037	47.271	0.50256	56.371	0.26485
1.772	43.1388	10.872	41.7902	19.972	37.3206	29.072	30.0978	38.172	25.0241	47.272	0.53187	56.372	0.29159
1.773	43.2033	10.873	41.8224	19.973	37.353	29.073	30.0663	38.173	25.1079	47.273	0.56731	56.373	0.30286
1.774	43.0745	10.874	41.9834	19.974	37.2887	29.074	30.067	38.174	25.021	47.274	0.60017	56.374	0.29578
1.775	43.0101	10.875	41.8545	19.975	37.2889	29.075	29.9389	38.175	25.1177	47.275	0.62853	56.375	0.27226
1.776	43.1713	10.876	41.8544	19.976	37.3213	29.076	29.9396	38.176	25.1274	47.276	0.64818	56.376	0.23392
1.777	43.1069	10.877	41.9511	19.977	37.2892	29.077	30.0048	38.177	25.092	47.277	0.65559	56.377	0.19203
1.778	43.1392	10.878	41.8222	19.978	37.3216	29.078	30.0377	38.178	25.0662	47.278	0.64946	56.378	0.14242
1.779	43.3003	10.879	42.0154	19.979	37.4184	29.079	29.8773	38.179	25.0534	47.279	0.62981	56.379	0.10505
1.78	43.1715	10.88	41.8221	19.98	37.3542	29.08	30.0714	38.18	25.1694	47.28	0.60307	56.38	0.07186
1.781	43.1393	10.881	41.8865	19.981	37.2899	29.081	30.1043	38.181	25.0631	47.281	0.56924	56.381	0.05608
1.782	43.2682	10.882	41.8864	19.982	37.3867	29.082	30.0084	38.182	25.1598	47.282	0.53412	56.382	0.05672
1.783	43.236	10.883	41.8219	19.983	37.4835	29.083	30.0091	38.183	25.1019	47.283	0.5048	56.383	0.07283
1.784	43.1072	10.884	41.7897	19.984	37.2904	29.084	29.9776	38.184	25.0568	47.284	0.48128	56.384	0.10666
1.785	43.2684	10.885	41.7574	19.985	37.3228	29.085	30.075	38.185	25.0407	47.285	0.46936	56.385	0.14758
1.786	43.204	10.886	41.9507	19.986	37.3552	29.086	30.1401	38.186	25.102	47.286	0.47065	56.386	0.19591
1.787	43.2362	10.887	41.8862	19.987	37.3875	29.087	30.012	38.187	24.9055	47.287	0.4845	56.387	0.23908
1.788	43.2363	10.888	41.9506	19.988	37.3555	29.088	30.1738	38.188	25.028	47.288	0.51027	56.388	0.27259
1.789	43.1075	10.889	41.9505	19.989	37.3234	29.089	29.949	38.189	24.9829	47.289	0.54184	56.389	0.29611
1.79	43.0753	10.89	41.9505	19.99	37.0981	29.09	30.0464	38.19	25.0989	47.29	0.57889	56.39	0.30062
1.791	43.1076	10.891	41.9504	19.991	37.2593	29.091	29.9827	38.191	25.0313	47.291	0.60821	56.391	0.2887
1.792	43.1076	10.892	41.8537	19.992	37.1951	29.092	29.9512	38.192	25.1409	47.292	0.63592	56.392	0.26131
1.793	43.2043	10.893	41.9181	19.993	37.2597	29.093	30.0486	38.193	25.0862	47.293	0.64945	56.393	0.22007
1.794	43.2044	10.894	41.8859	19.994	37.3243	29.094	29.9204	38.194	25.083	47.294	0.6546	56.394	0.17594
1.795	43.14	10.895	42.0147	19.995	37.3244	29.095	30.05	38.195	25.1056	47.295	0.64333	56.395	0.12729
1.796	43.2689	10.896	42.0146	19.996	37.3568	29.096	30.0185	38.196	25.0573	47.296	0.62657	56.396	0.09185
1.797	43.1723	10.897	41.8213	19.997	37.3892	29.097	29.8904	38.197	25.0477	47.297	0.5979	56.397	0.06285
1.798	43.2046	10.898	41.8535	19.998	37.2927	29.098	29.9878	38.198	25.1218	47.298	0.55601	56.398	0.05383
1.799	43.2046	10.899	41.7245	19.999	37.3251	29.099	30.0851	38.199	25.1122	47.299	0.51928	56.399	0.0577
1.8	43.1725	10.9	41.7889	20	37.3897	29.1	30.1825	38.2	25.1155	47.3	0.48642	56.4	0.07993
1.801	43.2692	10.901	41.8211	20.001	37.4543	29.101	30.1188	38.201	25.0124	47.301	0.4716	56.401	0.11988
1.802	43.0759	10.902	41.8855	20.002	37.3578	29.102	30.1517	38.202	25.0608	47.302	0.4658	56.402	0.1608
1.803	43.3015	10.903	41.7888	20.003	37.2613	29.103	30.0236	38.203	25.0189	47.303	0.4716	56.403	0.21074
1.804	43.1727	10.904	41.7243	20.004	37.3582	29.104	30.121	38.204	25.0544	47.304	0.49028	56.404	0.2494
1.805	43.1083	10.905	41.9498	20.005	37.3905	29.105	29.864	38.205	25.0383	47.305	0.51638	56.405	0.28194
1.806	43.205	10.906	41.8853	20.006	37.2618	29.106	29.9291	38.206	25.0384	47.306	0.55214	56.406	0.30868
1.807	43.1406	10.907	42.0464	20.007	37.3264	29.107	29.9943	38.207	24.9579	47.307	0.58693	56.407	0.30965
1.808	43.1729	10.908	41.9497	20.008	37.2944	29.108	30.0594	38.208	25.0707	47.308	0.61625	56.408	0.27711
1.809	43.1085	10.909	41.9818	20.009	37.2945	29.109	30.0602	38.209	25.0836	47.309	0.63913	56.409	0.23716
1.81	43.2052	10.91	41.9173	20.01	37.2303	29.11	29.932	38.21	25.1126	47.31	0.64911	56.41	0.19399
1.811	43.2052	10.911	41.8851	20.011	37.3915	29.111	30.0294	38.211	25.1127	47.311	0.6475	56.411	0.15629
1.812	43.0764	10.912	41.9817	20.012	37.3917	29.112	30.0623	38.212	25.0676	47.312	0.63397	56.412	0.1128
1.813	43.2376	10.913	41.9172	20.013	37.2308	29.113	30.1275	38.213	25.0709	47.313	0.60658	56.413	0.07865
1.814	43.3665	10.914	41.7561	20.014	37.5209	29.114	30.096	38.214	25.0387	47.314	0.57468	56.414	0.05642
1.815	43.0766	10.915	41.7882	20.015	37.3278	29.115	30.0645	38.215	25.1418	47.315	0.53956	56.415	0.05159
1.816	43.1088	10.916	41.7882	20.016	37.4246	29.116	30.1297	38.216	25.0452	47.316	0.5096	56.416	0.06286
1.817	43.2055	10.917	41.7882	20.017	37.3281	29.117	30.1304	38.217	25.1194	47.317	0.48093	56.417	0.09121
1.818	43.1089	10.918	41.8526	20.018	37.3283	29.118	30.0345	38.218	25.0711	47.318	0.46514	56.418	0.13181
1.819	43.2056	10.919	41.9169	20.019	37.4573	29.119	30.0997	38.219	24.9551	47.319	0.46417	56.419	0.17627
1.82	43.3668	10.92	41.8203	20.02	37.3608	29.12	30.1326	38.22	25.0969	47.32	0.47287	56.42	0.22331
1.821	43.2702	10.921	41.9169	20.021	37.2321	29.121	29.9722	38.221	25.0164	47.321	0.49639	56.421	0.25907
1.822	43.2058	10.922	41.8846	20.022	37.2323	29.122	30.0696	38.222	25.0358	47.322	0.52506	56.422	0.28968
1.823	43.4314	10.923	41.9168	20.023	37.4257	29.123	30.0381	38.223	25.0036	47.323	0.56275	56.423	0.29838
1.824	43.2381	10.924	41.9489	20.024	37.3615	29.124	30.0388	38.224	25.0939	47.324	0.59497	56.424	0.29355
1.825	43.2059	10.925	41.8522	20.025	37.3616	29.125	29.9751	38.225	25.0585	47.325	0.623	56.425	0.26971
1.826	43.1416	10.926	41.82	20.026	37.3296	29.126	30.0403	38.226	25.0327	47.326	0.64136	56.426	0.23169
1.827	43.0772	10.927	42.0132	20.027	37.4264	29.127	30.1699	38.227	25.1036	47.327	0.64748	56.427	0.19045
1.828	43.2705	10.928	41.9165	20.028	37.3299	29.128	30.0095	38.228	25.0876	47.328	0.64168	56.428	0.14116
1.829	43.2706	10.929	41.9809	20.029	37.459	29.129	30.2036	38.229	25.0844	47.329	0.62235	56.429	0.10121
1.83	43.2706	10.93	41.8198	20.03	37.4913	29.13	30.1721	38.23	25.107	47.33	0.59497	56.43	0.06835
1.831	43.3673	10.931	41.9486	20.031	37.3626	29.131	30.205	38.231	25.0555	47.331	0.55824	56.431	0.05159
1.832	43.2707	10.932	41.7553	20.032	37.5561	29.132	30.1413	38.232	25.0877	47.332	0.52666	56.432	0.05095
1.833	43.303	10.933	41.9163	20.033	37.4274	29.133	30.1098	38.233	25.0298	47.333	0.49541	56.433	0.0677
1.834	43.2708	10.934	41.9807	20.034	37.4598	29.134	30.1427	38.234	25.1039	47.334	0.47253	56.434	0.10153
1.835	43.2709	10.935	41.7874	20.035	37.4277	29.135	30.2401	38.235	25.0911	47.335	0.46125	56.435	0.14277
1.836	43.2065	10.936	41.9806	20.036	37.3957	29.136	30.0153	38.236	25.0976	47.336	0.46222	56.436	0.1911
1.837	43.2066	10.937	42.0128	20.037	37.4925	29.137	30.2416	38.237	25.0686	47.337	0.4764	56.437	0.23492
1.838	43.2388	10.938	41.9483	20.038	37.2994	29.138	30.0168	38.238	25.0397	47.338	0.50507	56.438	0.26875
1.839	43.1744	10.939	41.9805	20.039	37.3317	29.139	30.0819	38.239	25.0204	47.339	0.53471	56.439	0.29227
1.84	43.3034	10.94	41.8516	20.04	37.203	29.14	30.1793	38.24	25.0977	47.34	0.57176	56.44	0.29775
1.841	43.2712	10.941	41.9804	20.041	37.2999	29.141	30.1156	38.241	25.014	47.341	0.60108	56.441	0.28615
1.842	43.3357	10.942	41.8192	20.042	37.3	29.142	30.1163	38.242	25.1171	47.342	0.62782	56.442	0.25748
1.843	43.2713	10.943	41.8514	20.043	37.3969	29.143	29.9882	38.243	25.0753	47.343	0.64972	56.443	0.21946
1.844	43.2391	10.944	41.8836	20.044	37.3326	29.144	30.1178	38.244	25.1527	47.344	0.65166	56.444	0.17339
1.845	43.2714	10.945	41.8835	20.045	37.3972	29.145	30.1185	38.245	25.1269	47.345	0.63555	56.445	0.12635
1.846	43.3359	10.946	41.9479	20.046	37.3974	29.146	30.0548	38.246	25.0593	47.346	0.60397	56.446	0.08865
1.847	43.3037	10.947	41.9157	20.047	37.4942	29.147	30.12	38.247	25.0819	47.347	0.57143	56.447	0.0603
1.848	43.3682	10.948	41.8834	20.048	37.4299	29.148	30.1529	38.248	25.0948	47.348	0.54147	56.448	0.04903
1.849	43.2394	10.949	41.8834	20.049	37.4623	29.149	30.1536	38.249	25.0723	47.349	0.51021	56.449	0.05354
1.85	43.3038	10.95	41.9156	20.05	37.3336	29.15	30.2188	38.25	25.0852	47.35	0.48186	56.45	0.07577
1.851	43.3039	10.951	41.8833	20.051	37.4948	29.151	30.284	38.251	25.0176	47.351	0.46285	56.451	0.11218
1.852	43.2073	10.952	42.0443	20.052	37.3984	29.152	30.2202	38.252	25.0757	47.352	0.45351	56.452	0.15503
1.853	43.2073	10.953	41.9154	20.053	37.3341	29.153	30.0277	38.253	24.9758	47.353	0.45898	56.453	0.21044
1.854	43.3363	10.954	41.9154	20.054	37.4309	29.154	30.3828	38.254	25.0661	47.354	0.4796	56.454	0.25555
1.855	43.4008	10.955	41.9475	20.055	37.4311	29.155	30.0935	38.255	25.0532	47.355	0.50795	56.455	0.28004
1.856	43.2719	10.956	41.9153	20.056	37.2701	29.156	30.1265	38.256	25.0275	47.356	0.5421	56.456	0.28938
1.857	43.3364	10.957	41.8508	20.057	37.4636	29.157	30.1272	38.257	25.0372	47.357	0.57625	56.457	0.28326
1.858	43.1432	10.958	42.0441	20.058	37.3027	29.158	30.1602	38.258	25.1049	47.358	0.60557	56.458	0.26489
1.859	43.3365	10.959	41.9796	20.059	37.3351	29.159	30.1609	38.259	25.1146	47.359	0.62812	56.459	0.24299
1.86	43.2399	10.96	41.9795	20.06	37.4641	29.16	30.1294	38.26	25.0792	47.36	0.63682	56.46	0.20272
1.861	43.3688	10.961	41.9795	20.061	37.3032	29.161	30.1623	38.261	25.0664	47.361	0.63618	56.461	0.15664
1.862	43.2722	10.962	42.0761	20.062	37.4644	29.162	30.163	38.262	25.1824	47.362	0.62135	56.462	0.11186
1.863	43.3045	10.963	42.0116	20.063	37.4646	29.163	30.196	38.263	25.1083	47.363	0.593	56.463	0.07706
1.864	43.3046	10.964	41.8827	20.064	37.4003	29.164	30.1001	38.264	25.1212	47.364	0.56207	56.464	0.05322
1.865	43.3046	10.965	41.9149	20.065	37.4327	29.165	30.133	38.265	25.0826	47.365	0.52502	56.465	0.04775
1.866	43.3691	10.966	41.8826	20.066	37.4329	29.166	30.2626	38.266	25.0311	47.366	0.49441	56.466	0.0587
1.867	43.2403	10.967	41.9148	20.067	37.4008	29.167	30.1667	38.267	25.0924	47.367	0.46896	56.467	0.08577
1.868	43.1114	10.968	41.947	20.068	37.3688	29.168	30.2318	38.268	25.0409	47.368	0.45413	56.468	0.12636
1.869	43.337	10.969	42.108	20.069	37.4334	29.169	30.3292	38.269	25.0345	47.369	0.45317	56.469	0.16954
1.87	43.2726	10.97	41.9791	20.07	37.4336	29.17	30.2655	38.27	24.9475	47.37	0.46283	56.47	0.21722
1.871	43.3049	10.971	41.8502	20.071	37.2404	29.171	30.3307	38.271	25.0023	47.371	0.48699	56.471	0.25363
1.872	43.305	10.972	41.979	20.072	37.4661	29.172	30.2025	38.272	25.0829	47.372	0.51663	56.472	0.28166
1.873	43.305	10.973	41.9467	20.073	37.4663	29.173	30.0744	38.273	25.083	47.373	0.55336	56.473	0.29454
1.874	43.3051	10.974	41.9145	20.074	37.3376	29.174	30.204	38.274	25.1249	47.374	0.58461	56.474	0.28907
1.875	43.2729	10.975	42.0433	20.075	37.4022	29.175	30.108	38.275	25.0766	47.375	0.61264	56.475	0.26684
1.876	43.2407	10.976	41.9466	20.076	37.4346	29.176	30.0443	38.276	25.0927	47.376	0.62843	56.476	0.22979
1.877	43.273	10.977	41.9143	20.077	37.4992	29.177	30.2062	38.277	25.096	47.377	0.63713	56.477	0.18726
1.878	43.273	10.978	41.8821	20.078	37.3704	29.178	30.2391	38.278	25.1089	47.378	0.631	56.478	0.13861
1.879	43.112	10.979	42.1398	20.079	37.3384	29.179	30.1432	38.279	25.0961	47.379	0.61071	56.479	0.09963
1.88	43.3054	10.98	42.0108	20.08	37.4997	29.18	30.1761	38.28	25.1412	47.38	0.58235	56.48	0.06644
1.881	43.4343	10.981	41.7531	20.081	37.4354	29.181	30.2735	38.281	25.1445	47.381	0.54756	56.481	0.0484
1.882	43.241	10.982	41.9785	20.082	37.4033	29.182	30.1776	38.282	25.0382	47.382	0.51276	56.482	0.0484
1.883	43.37	10.983	41.8496	20.083	37.4357	29.183	30.2427	38.283	25.064	47.383	0.48247	56.483	0.06354
1.884	43.37	10.984	41.8496	20.084	37.4681	29.184	30.2434	38.284	25.1285	47.384	0.4596	56.484	0.09641
1.885	43.2734	10.985	41.8495	20.085	37.4038	29.185	30.4053	38.285	25.0319	47.385	0.44768	56.485	0.13733
1.886	43.3379	10.986	41.9139	20.086	37.3718	29.186	30.2771	38.286	25.0158	47.386	0.44929	56.486	0.18565
1.887	43.3379	10.987	41.8817	20.087	37.2753	29.187	30.2134	38.287	24.9869	47.387	0.4641	56.487	0.22883
1.888	43.2413	10.988	42.0105	20.088	37.4043	29.188	30.1497	38.288	25.0256	47.388	0.4902	56.488	0.26362
1.889	43.3058	10.989	41.8171	20.089	37.3723	29.189	30.1182	38.289	25.0933	47.389	0.52113	56.489	0.28714
1.89	43.3703	10.99	42.0104	20.09	37.4047	29.19	30.2478	38.29	25.1191	47.39	0.56527	56.49	0.29327
1.891	43.3059	10.991	41.9459	20.091	37.4048	29.191	30.1519	38.291	25.0482	47.391	0.59652	56.491	0.28231
1.892	43.4026	10.992	41.9136	20.092	37.4372	29.192	30.217	38.292	25.0676	47.392	0.61327	56.492	0.25622
1.893	43.2416	10.993	41.9458	20.093	37.5663	29.193	30.1533	38.293	25.058	47.393	0.62197	56.493	0.21498
1.894	43.2094	10.994	41.978	20.094	37.5664	29.194	30.154	38.294	25.1708	47.394	0.62744	56.494	0.17277
1.895	43.3061	10.995	41.9135	20.095	37.5344	29.195	30.187	38.295	25.0838	47.395	0.61584	56.495	0.12283
1.896	43.3384	10.996	41.8813	20.096	37.4701	29.196	30.2522	38.296	25.1032	47.396	0.59361	56.496	0.08578
1.897	43.3384	10.997	41.9456	20.097	37.5025	29.197	30.3495	38.297	25.0871	47.397	0.56397	56.497	0.05646
1.898	43.3063	10.998	41.9456	20.098	37.4704	29.198	30.1569	38.298	25.0646	47.398	0.52789	56.498	0.04648
1.899	43.4352	10.999	42.01	20.099	37.4706	29.199	30.1899	38.299	25.0195	47.399	0.4947	56.499	0.04938
1.9	43.2419	11	41.8488	20.1	37.3741	29.2	30.1584	38.3	25.1195	47.4	0.46731	56.5	0.07741
1.901	43.4031	11.001	41.9777	20.101	37.5031	29.201	30.2558	38.301	25.0905	47.401	0.44734	56.501	0.12251
1.902	43.4031	11.002	41.9132	20.102	37.4389	29.202	30.3532	38.302	25.0197	47.402	0.43767	56.502	0.14668
1.903	43.2421	11.003	42.042	20.103	37.5035	29.203	30.1928	38.303	25.0487	47.403	0.44508	56.503	0.18953
1.904	43.4032	11.004	42.0098	20.104	37.3748	29.204	30.1613	38.304	25.0713	47.404	0.46538	56.504	0.22819
1.905	43.4355	11.005	41.9131	20.105	37.4394	29.205	30.2265	38.305	24.9554	47.405	0.49308	56.505	0.27169
1.906	43.2422	11.006	42.0419	20.106	37.3429	29.206	30.2594	38.306	25.0682	47.406	0.52756	56.506	0.28909
1.907	43.3389	11.007	42.0096	20.107	37.3753	29.207	30.1313	38.307	24.9812	47.407	0.56203	56.507	0.29166
1.908	43.4034	11.008	41.9774	20.108	37.4721	29.208	30.0675	38.308	25.1456	47.408	0.59102	56.508	0.27394
1.909	43.339	11.009	42.1384	20.109	37.5367	29.209	30.1327	38.309	25.107	47.409	0.61293	56.509	0.24366
1.91	43.3391	11.01	42.0417	20.11	37.4402	29.21	30.1979	38.31	25.0683	47.41	0.6226	56.51	0.20145
1.911	43.3069	11.011	41.945	20.111	37.3759	29.211	30.1342	38.311	25.136	47.411	0.6197	56.511	0.15281
1.912	43.3714	11.012	41.9772	20.112	37.505	29.212	30.296	38.312	25.0974	47.412	0.60359	56.512	0.10931
1.913	43.3392	11.013	42.106	20.113	37.4407	29.213	30.2	38.313	25.1361	47.413	0.57717	56.513	0.07484
1.914	43.4037	11.014	41.7838	20.114	37.3764	29.214	30.2008	38.314	25.0492	47.414	0.54591	56.514	0.04971
1.915	43.3393	11.015	41.816	20.115	37.3766	29.215	30.2659	38.315	25.0782	47.415	0.50789	56.515	0.04423
1.916	43.3394	11.016	42.0737	20.116	37.5379	29.216	30.3955	38.316	25.0943	47.416	0.47857	56.516	0.05454
1.917	43.4039	11.017	41.9125	20.117	37.5058	29.217	30.3962	38.317	25.0461	47.417	0.45151	56.517	0.08096
1.918	43.3395	11.018	42.0091	20.118	37.6026	29.218	30.3648	38.318	25.0622	47.418	0.43637	56.518	0.12027
1.919	43.404	11.019	41.9447	20.119	37.3773	29.219	30.3011	38.319	25.0461	47.419	0.43411	56.519	0.16473
1.92	43.404	11.02	42.009	20.12	37.5063	29.22	30.3018	38.32	24.9592	47.42	0.44313	56.52	0.21306
1.921	43.3719	11.021	41.9768	20.121	37.4098	29.221	30.3669	38.321	25.0559	47.421	0.46794	56.521	0.2485
1.922	43.4363	11.022	42.0089	20.122	37.5066	29.222	30.1744	38.322	25.0366	47.422	0.49629	56.522	0.27879
1.923	43.3397	11.023	41.9767	20.123	37.4102	29.223	30.2717	38.323	25.056	47.423	0.53398	56.523	0.29167
1.924	43.4687	11.024	42.1055	20.124	37.4103	29.224	30.3047	38.324	25.0141	47.424	0.56556	56.524	0.28684
1.925	43.4365	11.025	42.041	20.125	37.4427	29.225	30.241	38.325	25.056	47.425	0.59359	56.525	0.2659
1.926	43.3721	11.026	42.041	20.126	37.5073	29.226	30.2417	38.326	25.1431	47.426	0.61066	56.526	0.22885
1.927	43.3077	11.027	42.0087	20.127	37.4108	29.227	30.3069	38.327	25.2526	47.427	0.61807	56.527	0.18632
1.928	43.3078	11.028	42.0087	20.128	37.5076	29.228	30.1787	38.328	25.1399	47.428	0.60969	56.528	0.13767
1.929	43.3078	11.029	41.8798	20.129	37.4111	29.229	30.2116	38.329	25.1174	47.429	0.58843	56.529	0.0974
1.93	43.469	11.03	41.9764	20.13	37.4758	29.23	30.2446	38.33	25.0756	47.43	0.55975	56.53	0.0626
1.931	43.3079	11.031	42.073	20.131	37.5404	29.231	30.2775	38.331	25.0724	47.431	0.52496	56.531	0.05487
1.932	43.4691	11.032	41.9441	20.132	37.605	29.232	30.3427	38.332	25.0628	47.432	0.49145	56.532	0.0581
1.933	43.308	11.033	42.0407	20.133	37.444	29.233	30.3434	38.333	25.0757	47.433	0.46116	56.533	0.05616
1.934	43.437	11.034	42.0406	20.134	37.4442	29.234	30.3119	38.334	25.1015	47.434	0.43603	56.534	0.08097
1.935	43.437	11.035	42.0406	20.135	37.4444	29.235	30.3449	38.335	25.0371	47.435	0.42733	56.535	0.11996
1.936	43.3404	11.036	41.9439	20.136	37.4445	29.236	30.3134	38.336	25.0114	47.436	0.42926	56.536	0.17827
1.937	43.4371	11.037	41.9761	20.137	37.3481	29.237	30.4108	38.337	25.0372	47.437	0.45214	56.537	0.22434
1.938	43.4049	11.038	42.1049	20.138	37.5415	29.238	30.1215	38.338	25.0694	47.438	0.47823	56.538	0.25946
1.939	43.3083	11.039	41.9437	20.139	37.4128	29.239	30.2511	38.339	25.0405	47.439	0.50529	56.539	0.28459
1.94	43.3728	11.04	42.1048	20.14	37.3808	29.24	30.3807	38.34	25.0148	47.44	0.53751	56.54	0.29072
1.941	43.3729	11.041	42.0403	20.141	37.4776	29.241	30.1881	38.341	25.0599	47.441	0.56232	56.541	0.28041
1.942	43.3407	11.042	41.9436	20.142	37.5422	29.242	30.3177	38.342	25.0148	47.442	0.59228	56.542	0.25495
1.943	43.373	11.043	42.1046	20.143	37.4457	29.243	30.2862	38.343	25.1502	47.443	0.60774	56.543	0.21404
1.944	43.373	11.044	42.008	20.144	37.4781	29.244	30.3192	38.344	25.1374	47.444	0.60935	56.544	0.17022
1.945	43.3731	11.045	41.9757	20.145	37.4783	29.245	30.2555	38.345	25.0568	47.445	0.59776	56.545	0.12222
1.946	43.4053	11.046	42.0079	20.146	37.414	29.246	30.2884	38.346	25.0955	47.446	0.57391	56.546	0.08646
1.947	43.4698	11.047	42.0078	20.147	37.5108	29.247	30.2891	38.347	25.0666	47.447	0.54459	56.547	0.05327
1.948	43.4699	11.048	42.0722	20.148	37.4465	29.248	30.3221	38.348	25.0602	47.448	0.50819	56.548	0.04167
1.949	43.4377	11.049	42.1044	20.149	37.6078	29.249	30.2906	38.349	25.0054	47.449	0.47629	56.549	0.04618
1.95	43.47	11.05	42.0399	20.15	37.5435	29.25	30.388	38.35	25.0506	47.45	0.44697	56.55	0.06648
1.951	43.5344	11.051	41.911	20.151	37.4793	29.251	30.4531	38.351	24.983	47.451	0.4286	56.551	0.10257
1.952	43.5023	11.052	42.1043	20.152	37.3505	29.252	30.325	38.352	25.0636	47.452	0.42151	56.552	0.1451
1.953	43.3735	11.053	42.0076	20.153	37.5762	29.253	30.3579	38.353	25.1441	47.453	0.42925	56.553	0.19504
1.954	43.3735	11.054	42.0719	20.154	37.4153	29.254	30.262	38.354	25.0508	47.454	0.45051	56.554	0.23434
1.955	43.3413	11.055	42.0719	20.155	37.5121	29.255	30.3594	38.355	24.9896	47.455	0.47822	56.555	0.26849
1.956	43.5025	11.056	42.1041	20.156	37.4801	29.256	30.3279	38.356	25.0444	47.456	0.51365	56.556	0.28589
1.957	43.4059	11.057	42.0074	20.157	37.5125	29.257	30.232	38.357	25.0025	47.457	0.55522	56.557	0.28879
1.958	43.3737	11.058	42.104	20.158	37.3838	29.258	30.3293	38.358	25.1186	47.458	0.57906	56.558	0.27365
1.959	43.3415	11.059	42.0395	20.159	37.6095	29.259	30.2012	38.359	25.0252	47.459	0.59516	56.559	0.24047
1.96	43.406	11.06	42.1683	20.16	37.6418	29.26	30.2986	38.36	25.0349	47.46	0.60128	56.56	0.20052
1.961	43.5027	11.061	41.9427	20.161	37.5131	29.261	30.2026	38.361	25.0672	47.461	0.59806	56.561	0.15412
1.962	43.3739	11.062	41.9749	20.162	37.5133	29.262	30.2356	38.362	25.1961	47.462	0.58646	56.562	0.11901
1.963	43.5028	11.063	41.9749	20.163	37.3846	29.263	30.3974	38.363	25.1252	47.463	0.56004	56.563	0.08421
1.964	43.3096	11.064	42.0715	20.164	37.6425	29.264	30.3981	38.364	25.1091	47.464	0.52782	56.564	0.04426
1.965	43.213	11.065	42.0392	20.165	37.5138	29.265	30.3022	38.365	25.0963	47.465	0.4927	56.565	0.03137
1.966	43.4063	11.066	42.1681	20.166	37.4817	29.266	30.3674	38.366	25.0802	47.466	0.46081	56.566	0.03814
1.967	43.4708	11.067	42.0391	20.167	37.4819	29.267	30.3681	38.367	25.0126	47.467	0.436	56.567	0.07584
1.968	43.4387	11.068	42.0391	20.168	37.3854	29.268	30.4332	38.368	25.032	47.468	0.42246	56.568	0.11482
1.969	43.4387	11.069	42.0068	20.169	37.45	29.269	30.3051	38.369	25.0288	47.469	0.42053	56.569	0.15799
1.97	43.4065	11.07	41.9423	20.17	37.5146	29.27	30.3703	38.37	25.0353	47.47	0.43181	56.57	0.20729
1.971	43.3421	11.071	42.1356	20.171	37.5148	29.271	30.3388	38.371	25.0482	47.471	0.45823	56.571	0.24563
1.972	43.4389	11.072	42.0711	20.172	37.4505	29.272	30.4684	38.372	25.0869	47.472	0.48819	56.572	0.27624
1.973	43.3745	11.073	42.0066	20.173	37.4507	29.273	30.2758	38.373	25.0483	47.473	0.52653	56.573	0.28751
1.974	43.3745	11.074	42.1033	20.174	37.322	29.274	30.502	38.374	25.0516	47.474	0.55552	56.574	0.28333
1.975	43.3746	11.075	41.9099	20.175	37.6121	29.275	30.2128	38.375	25.1031	47.475	0.58452	56.575	0.26303
1.976	43.3424	11.076	42.1032	20.176	37.5156	29.276	30.4068	38.376	25.0839	47.476	0.60127	56.576	0.2263
1.977	43.4391	11.077	42.0065	20.177	37.548	29.277	30.3753	38.377	25.1161	47.477	0.60578	56.577	0.18409
1.978	43.5358	11.078	41.9742	20.178	37.5482	29.278	30.3438	38.378	25.1065	47.478	0.59869	56.578	0.13609
1.979	43.4714	11.079	42.0064	20.179	37.5161	29.279	30.4412	38.379	25.1452	47.479	0.57549	56.579	0.0955
1.98	43.2137	11.08	41.9741	20.18	37.6452	29.28	30.3131	38.38	25.1259	47.48	0.54875	56.58	0.06199
1.981	43.4393	11.081	42.1352	20.181	37.5164	29.281	30.346	38.381	25.1904	47.481	0.51266	56.581	0.04234
1.982	43.3749	11.082	42.0062	20.182	37.5811	29.282	30.5078	38.382	25.0583	47.482	0.47819	56.582	0.04169
1.983	43.4716	11.083	42.0384	20.183	37.5168	29.283	30.3152	38.383	25.1421	47.483	0.45467	56.583	0.05523
1.984	43.6328	11.084	42.0061	20.184	37.3236	29.284	30.3804	38.384	25.0487	47.484	0.4363	56.584	0.0868
1.985	43.5039	11.085	42.0383	20.185	37.5816	29.285	30.4456	38.385	24.9972	47.485	0.42019	56.585	0.12707
1.986	43.3429	11.086	42.0061	20.186	37.4528	29.286	30.3174	38.386	24.9908	47.486	0.416	56.586	0.17443
1.987	43.4396	11.087	41.9416	20.187	37.453	29.287	30.4792	38.387	25.1455	47.487	0.43018	56.587	0.22051
1.988	43.4074	11.088	42.0704	20.188	37.3888	29.288	30.48	38.388	25.1166	47.488	0.4624	56.588	0.2553
1.989	43.343	11.089	42.1026	20.189	37.3567	29.289	30.2874	38.389	25.0812	47.489	0.49719	56.589	0.28108
1.99	43.4075	11.09	42.0703	20.19	37.4213	29.29	30.3848	38.39	25.0683	47.49	0.53521	56.59	0.28688
1.991	43.2787	11.091	42.0058	20.191	37.4537	29.291	30.3533	38.391	25.0007	47.491	0.56549	56.591	0.27786
1.992	43.4076	11.092	42.0058	20.192	37.4539	29.292	30.354	38.392	25.0813	47.492	0.59094	56.592	0.25241
1.993	43.4399	11.093	42.1024	20.193	37.4218	29.293	30.3547	38.393	25.0684	47.493	0.60319	56.593	0.22309
1.994	43.44	11.094	42.0701	20.194	37.422	29.294	30.4199	38.394	25.0556	47.494	0.60415	56.594	0.18088
1.995	43.3111	11.095	42.0057	20.195	37.3577	29.295	30.4528	38.395	25.1233	47.495	0.59191	56.595	0.11709
1.996	43.4078	11.096	41.8767	20.196	37.2934	29.296	30.3891	38.396	25.0847	47.496	0.56581	56.596	0.07199
1.997	43.3757	11.097	41.9411	20.197	37.2936	29.297	30.3576	38.397	25.0911	47.497	0.53585	56.597	0.03945
1.998	43.4402	11.098	42.0377	20.198	37.2615	29.298	30.4228	38.398	25.088	47.498	0.49622	56.598	0.03816
1.999	43.5369	11.099	42.0055	20.199	37.1973	29.299	30.2302	38.399	25.1106	47.499	0.46819	56.599	0.04235
[truncated: 51,952 more rows]

## Sheet: Fig.2h
0	0.24495	9.1	0.12228	18.2	-0.02577	27.3	0.05291	36.4	-0.10623	45.5	0.66257	54.5	-0.38936
0.001	0.08265	9.101	0.08893	18.201	0.00808	27.301	0.05549	36.401	-0.12702	45.501	0.47806	54.501	-0.21863
0.002	-0.08842	9.102	0.05886	18.202	0.03841	27.302	0.05008	36.402	-0.13945	45.502	0.28019	54.502	-0.02564
0.003	-0.244	9.103	0.03575	18.203	0.06095	27.303	0.03728	36.403	-0.14216	45.503	0.08203	54.503	0.16136
0.004	-0.36196	9.104	0.02255	18.204	0.07224	27.304	0.01843	36.404	-0.13466	45.504	-0.10359	54.504	0.31481
0.005	-0.42545	9.105	0.02115	18.205	0.06999	27.305	-0.00451	36.405	-0.11741	45.505	-0.26499	54.505	0.41173
0.006	-0.42525	9.106	0.03224	18.206	0.05334	27.306	-0.02915	36.406	-0.09175	45.506	-0.39251	54.506	0.43707
0.007	-0.36114	9.107	0.05517	18.207	0.0229	27.307	-0.0529	36.407	-0.0598	45.507	-0.47923	54.507	0.38584
0.008	-0.24188	9.108	0.08808	18.208	-0.01922	27.308	-0.07324	36.408	-0.02426	45.508	-0.52142	54.508	0.26389
0.009	-0.0841	9.109	0.12801	18.209	-0.06966	27.309	-0.08799	36.409	0.01182	45.509	-0.51875	54.509	0.08719
0.01	0.09008	9.11	0.17126	18.21	-0.1241	27.31	-0.09545	36.41	0.04535	45.51	-0.47422	54.51	-0.1204
0.011	0.25612	9.111	0.21375	18.211	-0.17766	27.311	-0.09467	36.411	0.07345	45.511	-0.39387	54.511	-0.33039
0.012	0.39047	9.112	0.25139	18.212	-0.2254	27.312	-0.08547	36.412	0.09372	45.512	-0.28621	54.512	-0.51362
0.013	0.47391	9.113	0.28058	18.213	-0.26278	27.313	-0.06854	36.413	0.10447	45.513	-0.16146	54.513	-0.64439
0.014	0.49424	9.114	0.29853	18.214	-0.28607	27.314	-0.04531	36.414	0.10484	45.514	-0.03069	54.514	-0.70399
0.015	0.44803	9.115	0.30358	18.215	-0.29277	27.315	-0.01785	36.415	0.09489	45.515	0.09506	54.515	-0.68343
0.016	0.34114	9.116	0.29537	18.216	-0.28185	27.316	0.0113	36.416	0.07556	45.516	0.20571	54.516	-0.58467
0.017	0.18794	9.117	0.2749	18.217	-0.25384	27.317	0.03943	36.417	0.04861	45.517	0.2929	54.517	-0.42042
0.018	0.00932	9.118	0.24448	18.218	-0.21082	27.318	0.06387	36.418	0.0164	45.518	0.3506	54.518	-0.21243
0.019	-0.17015	9.119	0.20744	18.219	-0.15623	27.319	0.08228	36.419	-0.01828	45.519	0.37555	54.519	0.01152
0.02	-0.32566	9.12	0.1679	18.22	-0.09459	27.32	0.09288	36.42	-0.05254	45.52	0.36743	54.52	0.22143
0.021	-0.43559	9.121	0.13028	18.221	-0.03105	27.321	0.09461	36.421	-0.08358	45.521	0.32873	54.521	0.38925
0.022	-0.48455	9.122	0.09889	18.222	0.02901	27.322	0.08725	36.422	-0.10901	45.522	0.26449	54.522	0.49275
0.023	-0.4655	9.123	0.07751	18.223	0.08055	27.323	0.07146	36.423	-0.12701	45.523	0.18176	54.523	0.51855
0.024	-0.38079	9.124	0.06895	18.224	0.11923	27.324	0.0487	36.424	-0.13651	45.524	0.08889	54.524	0.46402
0.025	-0.24184	9.125	0.07477	18.225	0.1419	27.325	0.0211	36.425	-0.13727	45.525	-0.00519	54.525	0.33756
0.026	-0.06757	9.126	0.09509	18.226	0.14679	27.326	-0.0087	36.426	-0.12984	45.526	-0.09181	54.526	0.15739
0.027	0.11815	9.127	0.12855	18.227	0.13371	27.327	-0.03785	36.427	-0.11553	45.527	-0.16328	54.527	-0.05095
0.028	0.28985	9.128	0.17237	18.228	0.10406	27.328	-0.06356	36.428	-0.09622	45.528	-0.21357	54.528	-0.25829
0.029	0.42392	9.129	0.22264	18.229	0.06066	27.329	-0.08332	36.429	-0.07417	45.529	-0.23874	54.529	-0.43584
0.03	0.5019	9.13	0.27465	18.23	0.0075	27.33	-0.09519	36.43	-0.05181	45.53	-0.23728	54.53	-0.55925
0.031	0.51302	9.131	0.32331	18.231	-0.05065	27.331	-0.09799	36.431	-0.03146	45.531	-0.21014	54.531	-0.61202
0.032	0.45566	9.132	0.36368	18.232	-0.10865	27.332	-0.09138	36.432	-0.01512	45.532	-0.16056	54.532	-0.58777
0.033	0.33763	9.133	0.39141	18.233	-0.1615	27.333	-0.07595	36.433	-0.0043	45.533	-0.09375	54.533	-0.49107
0.034	0.17501	9.134	0.40316	18.234	-0.20476	27.334	-0.05314	36.434	0.000177947	45.534	-0.01633	54.534	-0.33683
0.035	-0.00999	9.135	0.39698	18.235	-0.23493	27.335	-0.02509	36.435	-0.00183	45.535	0.06429	54.535	-0.14809
0.036	-0.19217	9.136	0.37249	18.236	-0.2498	27.336	0.0055	36.436	-0.00974	45.536	0.14057	54.536	0.04727
0.037	-0.34676	9.137	0.33096	18.237	-0.24856	27.337	0.03569	36.437	-0.02236	45.537	0.2056	54.537	0.22044
0.038	-0.45282	9.138	0.2752	18.238	-0.23191	27.338	0.06254	36.438	-0.03798	45.538	0.25365	54.538	0.34585
0.039	-0.49616	9.139	0.20935	18.239	-0.20189	27.339	0.08339	36.439	-0.05461	45.539	0.28066	54.539	0.40478
0.04	-0.47119	9.14	0.13851	18.24	-0.1617	27.34	0.09615	36.44	-0.0702	45.54	0.2846	54.54	0.38806
0.041	-0.3817	9.141	0.06827	18.241	-0.11538	27.341	0.09947	36.441	-0.08279	45.541	0.26559	54.541	0.29736
0.042	-0.24028	9.142	0.0042	18.242	-0.06738	27.342	0.09288	36.442	-0.09083	45.542	0.22586	54.542	0.14504
0.043	-0.06652	9.143	-0.0486	18.243	-0.02217	27.343	0.07686	36.443	-0.09325	45.543	0.16944	54.543	-0.04759
0.044	0.11571	9.144	-0.08605	18.244	0.0162	27.344	0.05279	36.444	-0.08962	45.544	0.10183	54.544	-0.25327
0.045	0.28159	9.145	-0.10538	18.245	0.04449	27.345	0.02282	36.445	-0.08019	45.545	0.0294	54.545	-0.44261
0.046	0.40877	9.146	-0.10541	18.246	0.06049	27.346	-0.01031	36.446	-0.06585	45.546	-0.04116	54.546	-0.58824
0.047	0.48045	9.147	-0.08668	18.247	0.06326	27.347	-0.04354	36.447	-0.04806	45.547	-0.10351	54.547	-0.66874
0.048	0.48763	9.148	-0.05132	18.248	0.05317	27.348	-0.07376	36.448	-0.02868	45.548	-0.15216	54.548	-0.67162
0.049	0.43034	9.149	-0.00289	18.249	0.03181	27.349	-0.09812	36.449	-0.00979	45.549	-0.18305	54.549	-0.59521
0.05	0.31748	9.15	0.05396	18.25	0.0018	27.35	-0.11427	36.45	0.00656	45.55	-0.19379	54.55	-0.44892
0.051	0.16557	9.151	0.11396	18.251	-0.03346	27.351	-0.12063	36.451	0.01852	45.551	-0.18391	54.551	-0.25198
0.052	-0.00367	9.152	0.1717	18.252	-0.07017	27.352	-0.11649	36.452	0.0247	45.552	-0.15485	54.552	-0.03085
0.053	-0.16636	9.153	0.22214	18.253	-0.1045	27.353	-0.10209	36.453	0.02425	45.553	-0.10977	54.553	0.1845
0.054	-0.29989	9.154	0.26106	18.254	-0.13297	27.354	-0.07863	36.454	0.01704	45.554	-0.05323	54.554	0.36471
0.055	-0.386	9.155	0.28545	18.255	-0.15277	27.355	-0.04815	36.455	0.00363	45.555	0.00923	54.555	0.48515
0.056	-0.41337	9.156	0.29377	18.256	-0.16201	27.356	-0.01332	36.456	-0.01475	45.556	0.07168	54.556	0.52932
0.057	-0.37912	9.157	0.28607	18.257	-0.15992	27.357	0.02279	36.457	-0.0363	45.557	0.12828	54.557	0.4912
0.058	-0.28915	9.158	0.26392	18.258	-0.14684	27.358	0.05696	36.458	-0.05885	45.558	0.17388	54.558	0.37606
0.059	-0.15724	9.159	0.23027	18.259	-0.12418	27.359	0.08618	36.459	-0.08006	45.559	0.20442	54.559	0.19976
0.06	-0.00303	9.16	0.18908	18.26	-0.09427	27.36	0.10786	36.46	-0.09763	45.56	0.21734	54.56	-0.01344
0.061	0.1508	9.161	0.14493	18.261	-0.06008	27.361	0.12012	36.461	-0.10957	45.561	0.21175	54.561	-0.23429
0.062	0.2818	9.162	0.10254	18.262	-0.02489	27.362	0.12191	36.462	-0.11436	45.562	0.18847	54.562	-0.43261
0.063	0.37094	9.163	0.06629	18.263	0.008	27.363	0.11317	36.463	-0.11116	45.563	0.14996	54.563	-0.58147
0.064	0.40532	9.164	0.03976	18.264	0.03565	27.364	0.09473	36.464	-0.09986	45.564	0.10001	54.564	-0.66098
0.065	0.37996	9.165	0.02541	18.265	0.05574	27.365	0.06833	36.465	-0.08116	45.565	0.0434	54.565	-0.661
0.066	0.29857	9.166	0.02428	18.266	0.06678	27.366	0.03638	36.466	-0.05647	45.566	-0.01458	54.566	-0.58255
0.067	0.1729	9.167	0.03593	18.267	0.06825	27.367	0.00177	36.467	-0.02781	45.567	-0.06862	54.567	-0.43765
0.068	0.02115	9.168	0.05851	18.268	0.06065	27.368	-0.03241	36.468	0.00237	45.568	-0.11389	54.568	-0.24757
0.069	-0.13472	9.169	0.08888	18.269	0.04538	27.369	-0.06317	36.469	0.03142	45.569	-0.14645	54.569	-0.03985
0.07	-0.27206	9.17	0.12301	18.27	0.02458	27.37	-0.08787	36.47	0.05673	45.57	-0.16363	54.57	0.15565
0.071	-0.37082	9.171	0.1564	18.271	0.000906903	27.371	-0.10449	36.471	0.07599	45.571	-0.16422	54.571	0.31088
0.072	-0.41639	9.172	0.18449	18.272	-0.02277	27.372	-0.11176	36.472	0.08742	45.572	-0.14856	54.572	0.40366
0.073	-0.40172	9.173	0.2032	18.273	-0.04369	27.373	-0.10934	36.473	0.08991	45.573	-0.11846	54.573	0.42072
0.074	-0.32831	9.174	0.20932	18.274	-0.05945	27.374	-0.09775	36.474	0.08316	45.574	-0.07701	54.574	0.35964
0.075	-0.20606	9.175	0.20089	18.275	-0.06831	27.375	-0.0784	36.475	0.0677	45.575	-0.02826	54.575	0.22917
0.076	-0.05189	9.176	0.17742	18.276	-0.06932	27.376	-0.05337	36.476	0.04486	45.576	0.02319	54.576	0.04798
0.077	0.11268	9.177	0.13996	18.277	-0.06243	27.377	-0.02524	36.477	0.01664	45.577	0.07263	54.577	-0.15791
0.078	0.26453	9.178	0.09104	18.278	-0.0485	27.378	0.00317	36.478	-0.01446	45.578	0.11566	54.578	-0.35889
0.079	0.38224	9.179	0.03442	18.279	-0.02915	27.379	0.02905	36.479	-0.04568	45.579	0.14862	54.579	-0.52586
0.08	0.44911	9.18	-0.02522	18.28	-0.00665	27.38	0.0499	36.48	-0.07427	45.58	0.16892	54.58	-0.6344
0.081	0.45553	9.181	-0.08273	18.281	0.01642	27.381	0.06375	36.481	-0.09768	45.581	0.1752	54.581	-0.66824
0.082	0.40041	9.182	-0.13301	18.282	0.03737	27.382	0.06931	36.482	-0.1139	45.582	0.16749	54.582	-0.62156
0.083	0.29134	9.183	-0.17149	18.283	0.05374	27.383	0.06612	36.483	-0.12155	45.583	0.14712	54.583	-0.49987
0.084	0.14354	9.184	-0.19459	18.284	0.06354	27.384	0.05456	36.484	-0.12004	45.584	0.11656	54.584	-0.31929
0.085	-0.02224	9.185	-0.20006	18.285	0.0655	27.385	0.03581	36.485	-0.10964	45.585	0.07918	54.585	-0.10431
0.086	-0.18265	9.186	-0.18724	18.286	0.05917	27.386	0.01173	36.486	-0.09141	45.586	0.03886	54.586	0.11559
0.087	-0.31499	9.187	-0.15711	18.287	0.04499	27.387	-0.01536	36.487	-0.06714	45.587	-0.000374955	54.587	0.31011
0.088	-0.40044	9.188	-0.11228	18.288	0.02427	27.388	-0.04287	36.488	-0.03913	45.588	-0.03475	54.588	0.45228
0.089	-0.4267	9.189	-0.05667	18.289	-0.000975648	27.389	-0.06819	36.489	-0.00999	45.589	-0.06113	54.589	0.52233
0.09	-0.3898	9.19	0.00476	18.29	-0.02823	27.39	-0.089	36.49	0.0176	45.59	-0.07727	54.59	0.51041
0.091	-0.29462	9.191	0.06655	18.291	-0.05471	27.391	-0.1034	36.491	0.04117	45.591	-0.08204	54.591	0.41799
0.092	-0.1543	9.192	0.12319	18.292	-0.0777	27.392	-0.11017	36.492	0.05865	45.592	-0.07549	54.592	0.2577
0.093	0.01159	9.193	0.16968	18.293	-0.09479	27.393	-0.10879	36.493	0.06863	45.593	-0.05884	54.593	0.05155
0.094	0.17976	9.194	0.20199	18.294	-0.10417	27.394	-0.09956	36.494	0.07042	45.594	-0.03429	54.594	-0.17214
0.095	0.32647	9.195	0.21743	18.295	-0.10482	27.395	-0.0835	36.495	0.06415	45.595	-0.00482	54.595	-0.38267
0.096	0.43084	9.196	0.21492	18.296	-0.0966	27.396	-0.06227	36.496	0.05072	45.596	0.02617	54.596	-0.55126
0.097	0.47776	9.197	0.19511	18.297	-0.08033	27.397	-0.03798	36.497	0.03172	45.597	0.05518	54.597	-0.65506
0.098	0.46005	9.198	0.16028	18.298	-0.05764	27.398	-0.01298	36.498	0.00928	45.598	0.07901	54.598	-0.68034
0.099	0.37951	9.199	0.11414	18.299	-0.03089	27.399	0.01035	36.499	-0.01419	45.599	0.09504	54.599	-0.62441
0.1	0.24664	9.2	0.06148	18.3	-0.00287	27.4	0.02986	36.5	-0.0362	45.6	0.10153	54.6	-0.49595
0.101	0.07926	9.201	0.00771	18.301	0.02343	27.401	0.04381	36.501	-0.05443	45.601	0.09777	54.601	-0.31379
0.102	-0.09995	9.202	-0.04169	18.302	0.04518	27.402	0.05105	36.502	-0.067	45.602	0.08415	54.602	-0.10423
0.103	-0.2666	9.203	-0.08165	18.303	0.05994	27.403	0.05109	36.503	-0.07261	45.603	0.06212	54.603	0.10267
0.104	-0.39799	9.204	-0.10803	18.304	0.06598	27.404	0.04415	36.504	-0.07068	45.604	0.03404	54.604	0.27734
0.105	-0.47621	9.205	-0.118	18.305	0.06243	27.405	0.03113	36.505	-0.06143	45.605	0.00293	54.605	0.39487
0.106	-0.49065	9.206	-0.11033	18.306	0.0494	27.406	0.01349	36.506	-0.04582	45.606	-0.02784	54.606	0.43855
0.107	-0.43948	9.207	-0.08549	18.307	0.02795	27.407	-0.00692	36.507	-0.02547	45.607	-0.0549	54.607	0.40224
0.108	-0.32987	9.208	-0.04561	18.308	4.27921e-05	27.408	-0.02802	36.508	-0.00253	45.608	-0.07518	54.608	0.29124
0.109	-0.17704	9.209	0.00571	18.309	-0.03165	27.409	-0.04775	36.509	0.0206	45.609	-0.08629	54.609	0.12154
0.11	-0.00206	9.21	0.06377	18.31	-0.06405	27.41	-0.06426	36.51	0.04145	45.61	-0.08672	54.61	-0.08237
0.111	0.17097	9.211	0.12321	18.311	-0.09391	27.411	-0.07609	36.511	0.05777	45.611	-0.07599	54.611	-0.291
0.112	0.31838	9.212	0.17852	18.312	-0.11819	27.412	-0.08232	36.512	0.06772	45.612	-0.05477	54.612	-0.47399
0.113	0.42013	9.213	0.22459	18.313	-0.13435	27.413	-0.08263	36.513	0.07009	45.613	-0.02475	54.613	-0.60444
0.114	0.46259	9.214	0.25717	18.314	-0.1406	27.414	-0.07735	36.514	0.06441	45.614	0.01147	54.614	-0.66268
0.115	0.44046	9.215	0.27332	18.315	-0.1361	27.415	-0.06739	36.515	0.05098	45.615	0.05064	54.615	-0.63916
0.116	0.35741	9.216	0.27163	18.316	-0.12105	27.416	-0.05413	36.516	0.03092	45.616	0.08919	54.616	-0.53579
0.117	0.22558	9.217	0.25244	18.317	-0.09669	27.417	-0.03929	36.517	0.00599	45.617	0.1235	54.617	-0.36578
0.118	0.06384	9.218	0.21772	18.318	-0.06521	27.418	-0.02468	36.518	-0.02153	45.618	0.15035	54.618	-0.15182
0.119	-0.10489	9.219	0.17093	18.319	-0.0295	27.419	-0.0121	36.519	-0.04907	45.619	0.16715	54.619	0.07702
0.12	-0.25683	9.22	0.11667	18.32	0.00708	27.42	-0.00305	36.52	-0.07401	45.62	0.17222	54.62	0.28934
0.121	-0.37068	9.221	0.06027	18.321	0.04104	27.421	0.00138	36.521	-0.09393	45.621	0.16497	54.621	0.45579
0.122	-0.43059	9.222	0.00721	18.322	0.06912	27.422	0.000617006	36.522	-0.10685	45.622	0.14591	54.622	0.55314
0.123	-0.42837	9.223	-0.03735	18.323	0.08855	27.423	-0.0053	36.523	-0.11141	45.623	0.11666	54.623	0.56758
0.124	-0.36459	9.224	-0.06905	18.324	0.09741	27.424	-0.01574	36.524	-0.10704	45.624	0.07977	54.624	0.49664
0.125	-0.2485	9.225	-0.08482	18.325	0.09475	27.425	-0.02958	36.525	-0.09396	45.625	0.03848	54.625	0.34958
[truncated: 53,826 more rows]

## Sheet: Fig.3b
1	41.6003	2.28721	11.627	3.39185	0.48254	0.17993
[truncated: 5 more rows]

## Sheet: Fig.3c
1	131	24.5764	23.84	5.78775	4.875	1.02484
[truncated: 5 more rows]

[truncated: 34 more sheets: Fig.3e, Fig.3f, Fig.3h, Fig.3i, Fig.3j, Fig.3k, Fig.4e, Fig.4h, Fig.4j, Fig.4k, Fig.5g, Fig.6b, Fig.6c, Fig.S1, Fig.S2, Fig.S3a, Fig.S3b, Fig.S4a, Fig.S4b, Fig.S5a …]
